# Supplementary material for: A multi-ethnic genome-wide association study implicates collagen matrix integrity and cell differentiation pathways in keratoconus
Source: Commun Biol. 2021 Mar 1;4:266. doi: 10.1038/s42003-021-01784-0 (PMC7921564; doi:10.1038/s42003-021-01784-0)
Supplement: Supplementary file 3 — Supplementary Data 1-14 [file 42003_2021_1784_MOESM3_ESM.xlsx]

## Sheet: Table of Content
A multi-ethnic genome-wide association study implicates collagen matrix integrity and cell differentiation pathways in keratoconus
Alison J Hardcastle, Petra Liskova, Yelena Bykhovskaya, Bennet J McComish§, Alice E Davidson, Chris F Inglehearn, Xiaohui Li , Hélène Choquet, Mahmoud Habeeb, Sionne E.M. Lucas, Srujana Sahebjada, Nikolas Pontikos, Karla E. Rojas Lopez, Anthony P. Khawaja, Manir Ali, Lubica Dudakova, Pavlina Skalicka, Bart T.H. Van Dooren, Annette J.M. Geerards, Christoph W. Haudum, Valeria Lo Faro,Abi Tenen, Mar…
Supplementary Data 1	Inflation metrics (lambda) for each participating cohort.
Supplementary Data 2	GWAS results in the European discovery and replication cohorts. The discovery panel comprised 2,116 cases and 24,626 controls of European ancestry and the replication panel 1,389 cases and 79,727 controls.
Supplementary Data 3	Comparison of the results of the discovery cohort and replication cohorts of South Asian and African descents
Supplementary Data 4	Heterogeneity of genetic association effects across all populations (4,669 cases and 116,547).
Supplementary Data 5	Coding variants that were significantly associated with keratoconus
Supplementary Data 6	Summary of the most significant eQTL effects.
Supplementary Data 7	Comparison of SNPs previously associated with Fuchs Endothelial Corneal Dystrophy
Supplementary Data 8	Expression of genes nearest the meta-analysis association signal peak in fetal and adult eye tissues
Supplementary Data 9	Gene-set enrichment results for Gene Ontology Entries. The GWAS summary statistics were obtained from 4,669 cases and 116,547 controls.
Supplementary Data 10	Results of the LD score regression analysis applied to genes expressed (LDSC-SEG) in multiple tissues from the meta-analysis results
Supplementary Data 11	SMR tests for mediation of effects through methylation
Supplementary Data 12	SMR tests for mediation of effects through eQTL effects
Supplementary Data 13	Genetic correlations between keratoconus and other eye and systemic phenotypes
Supplementary Data 14	Comparison of the effect sizes from the final keratoconus meta-analysis with CCT effects reported elsewhere

## Sheet: Supplementary Data 1
Supplementary Data 1. Inflation metrics (lambda) for each participating cohort.									Back to ToC
Discovery Cohorts	Cases	Controls	Lambda
European	2116	24626	1.076
Replication Cohorts			Lambda
Non-European ethnicities
South Asian (Indian and Pakistani)	759	8009	1.057
Afro-Caribbean	405	4185	1.053
Replication Cohorts			Lambda
US European	662	676	1.034
Australian European	552	625	1.026
GERA non-Hispanic White (European)	175	78426	0.995
All Combined			Lambda
Meta-analysis of all six	4669	116547	1.292

## Sheet: Supplementary Data 2
Supplementary Data 2. GWAS results in the European discovery and replication cohorts. The discovery panel comprised 2,116 cases and 24,626 controls of European ancestry and the replication panel 1,389 cases and 79,727 controls. The fields “Chr.” And “Position” denote the coordinates of the SNPs showing the most significant association within a region (GRCh37/hg19), “Nearest Gene” the coding gene …																				Back to ToC
							Discovery Europeans					Replication European meta-analysis
Region	Chr.	Pos	Gene	SNP	A1	A2	Frq.cases	Frq.ctrls	log(OR)	SE	P	N.cases	e.N.ctrls	Power	Frq.cases	Frq.ctrls	log(OR)	SE	P	FDR
1q24.2	1	169025805	ATP1B1	(rs3007369)	a	g	0.383	0.336	0.204	0.034	1.71e-09	175	78426	0.266	0.383	0.336	-0.102	0.124	0.41	NA
1q24.2	1	169057969	ATP1B1	rs1200108	a	g	0.61	0.656	-0.201	0.034	2.67e-09	837	1299	0.589	0.611	0.657	-0.13	0.071	0.064	0.094
2q22.1	2	141878395	LRP1B	rs116792882	t	c	0.976	0.988	-0.706	0.112	3.3e-10	175	78426	0.382	0.973	0.987	-0.177	0.567	0.754	0.754
3q26.31	3	171996519	FNDC3B	rs6800129	c	g	0.777	0.831	-0.347	0.04	4.42e-18	1389	1898	0.991	0.692	0.761	-0.297	0.067	8.97e-06	0.0001458
5q11.2	5	52581179	ITGA2	rs12515400	t	c	0.652	0.597	0.243	0.034	1.5e-12	1389	1898	0.923	0.657	0.601	0.24	0.055	1.25e-05	4.58e-05
5q23.2	5	121417463	LOX	rs840464	t	g	0.583	0.523	0.248	0.033	7.52e-14	727	1309	0.764	0.587	0.526	0.193	0.069	0.0051	0.011
6p12.3	6	50879542	TFAP2B	(rs72887104)	a	g	0.938	0.958	-0.425	0.07	1.41e-09	175	78426	0.291	0.946	0.964	-0.335	0.227	0.14	NA
6p12.3	6	50916689	TFAP2B	rs72899088	t	c	0.061	0.042	0.42	0.071	2.6e-09	837	1299	0.848	0.134	0.092	0.305	0.146	0.036	0.056
6q13	6	75499894	NA	rs111977209	a	g	0.855	0.889	-0.324	0.047	8.01e-12	1389	1898	0.966	0.749	0.805	-0.108	0.083	0.194	0.251
6q13	6	75834971	COL12A1	(rs35523808)	a	t	0.072	0.038	0.679	0.066	1.75e-24	175	78426	0.585	0.064	0.034	0.47	0.226	0.0372	NA
8q24.3	8	145223288	MROH1	rs34819224	t	c	0.985	0.993	-0.962	0.143	1.72e-11	175	78426	0.487	0.979	0.992	-0.879	0.404	0.03	0.05
9p23	9	13555513	NA	rs1556575	a	g	0.75	0.797	-0.257	0.039	2.39e-11	1389	1898	0.856	0.752	0.797	-0.257	0.064	6.67e-05	0.00021
9p23	9	13557420	NA	(rs1324182)	t	c	0.523	0.583	-0.257	0.038	2.31e-11	727	1309	0.419	0.754	0.798	-0.195	0.085	0.021	NA
9q34.3	9	137440083	COL5A1	rs3118518	a	g	0.399	0.339	0.284	0.034	4.36e-17	1389	1898	0.976	0.445	0.376	0.259	0.057	7e-06	4.58e-05
9q34.3	9	139857912	FBXW5	rs11145948	a	g	0.569	0.519	0.204	0.034	1.13e-09	727	1309	0.595	0.572	0.522	0.089	0.076	0.24	0.294
10q26.11	10	120832181	EIF3A	rs11198754	a	g	0.354	0.404	-0.196	0.034	1.28e-08	1389	1898	0.783	0.373	0.419	-0.148	0.054	0.0063	0.013
11p15.5	11	784340	CEND1	(rs7104929)	c	g	0.479	0.55	-0.267	0.033	7.89e-16	727	1309	0.821	0.477	0.544	-0.351	0.076	4.56e-06	NA
11p15.5	11	803017	PIDD	(rs6597981)	a	g	0.43	0.499	-0.268	0.033	1.09e-15	1389	1898	0.965	0.431	0.498	-0.339	0.056	1.77e-09	1.95e-08
11q21	11	95308854	FAM76B	rs11021221	a	t	0.183	0.152	0.237	0.043	3.17e-08	727	1309	0.548	0.224	0.186	0.149	0.089	0.094	0.13
13q14.11	13	41110270	FOXO1	rs2755238	t	c	0.846	0.898	-0.501	0.047	1.03e-26	1389	1898	0.999	0.721	0.81	-0.472	0.078	1.39e-09	1.95e-08
13q22.1	13	73634051	KLF5	rs73220641	t	c	0.378	0.325	0.201	0.034	3.22e-09	1389	1898	0.789	0.415	0.368	0.205	0.056	0.00023	0.00064
15q22.33	15	67467507	SMAD3	rs12913547	t	c	0.833	0.776	0.386	0.044	9.78e-19	1389	1898	0.999	0.786	0.714	0.292	0.067	1.22e-05	4.58e-05
16q24.2	16	88314452	ZNF469	rs11117401	a	g	0.714	0.649	0.297	0.036	2.02e-16	1389	1898	0.983	0.712	0.647	0.19	0.06	0.0015	0.0036
16q24.2	16	88320862	ZNF469	(rs7501109)	c	g	0.718	0.651	0.3	0.036	1.05e-16	727	1309	0.885	0.716	0.651	0.155	0.082	0.06	NA
17p13.3	17	1997444	SMG6	rs4061659	c	g	0.64	0.585	0.233	0.034	9.58e-12	1389	1898	0.904	0.641	0.586	-0.027	0.054	0.61	0.672
17q21.33	17	4924333	KIF1C	rs238235	a	g	0.139	0.174	-0.258	0.047	3.46e-08	1389	1898	0.818	0.139	0.173	-0.178	0.071	0.013	0.023
21q.2	21	25357226	NA	rs76747345	a	g	0.967	0.984	-0.73	0.099	1.34e-13	175	78426	0.431	0.97	0.985	0.193	0.598	0.747	0.754
21q21.3	21	29523047	NA	rs2831543	a	g	0.379	0.328	0.216	0.034	2.5e-10	175	78426	0.288	0.376	0.327	-0.078	0.122	0.523	0.606

## Sheet: Supplementary Data 3
Supplementary Data 3. Comparison of the results of the discovery cohort and replication cohorts of South Asian and African descents. The discovery panel comprised 2,116 cases and 24,626 controls of European ancestry and the replication were in individuals of African (405 cases and 4,185 controls) and South Asian (759 cases and 8,009 controls) ancestries The SNPs shown here are the same as those s…																			Back to ToC
						Discovery European					South Asians					African
Chr	Pos	SNP	Gene	A1	A2	Frq.cases	Frq.ctrls	log(OR)	SE	P	Frq.cases	Frq.ctrls	log(OR)	SE	P	Frq.cases	Frq.ctrls	log(OR)	SE	P
1	169025805	rs3007369	ATP1B1	A	G	0.383	0.336	0.204	0.034	1.71e-09	0.158	0.148	0.08	0.073	0.273	0.047	0.037	0.238	0.174	0.17
1	169057969	rs1200108	ATP1B1	A	G	0.61	0.656	-0.201	0.034	2.67e-09	0.836	0.851	-0.107	0.072	0.135	0.563	0.583	-0.078	0.073	0.29
2	141878395	rs116792882	LRP1B	T	C	0.976	0.988	-0.706	0.112	3.3e-10	NA	NA	NA	NA	NA	NA	NA	NA	NA	NA
3	171996519	rs6800129	FNDC3B	C	G	0.777	0.832	-0.347	0.04	4.42e-18	0.717	0.765	-0.242	0.059	4.17e-05	0.777	0.799	-0.131	0.088	0.14
5	52581179	rs12515400	ITGA2	T	C	0.652	0.598	0.243	0.034	1.5e-12	0.598	0.559	0.16	0.054	0.003	0.86	0.847	0.108	0.106	0.31
5	121417463	rs840464	LOX	T	G	0.583	0.523	0.248	0.033	7.52e-14	0.637	0.584	0.221	0.056	6.62e-05	0.747	0.702	0.225	0.084	0.0075
6	50879542	rs72887104	TFAP2B	A	G	0.938	0.958	-0.425	0.07	1.41e-09	0.956	0.955	0.022	0.131	0.866	NA	NA	NA	NA	NA
6	50916689	rs72899088	TFAP2B	T	C	0.061	0.042	0.42	0.071	2.6e-09	0.043	0.045	-0.038	0.132	0.773	NA	NA	NA	NA	NA
6	75499894	rs111977209	NA	A	G	0.855	0.889	-0.324	0.047	8.01e-12	0.846	0.842	0.026	0.074	0.728	0.707	0.709	-0.009	0.08	0.92
6	75834971	rs35523808	COL12A1	A	T	0.072	0.038	0.679	0.066	1.75e-24	NA	NA	NA	NA	NA	NA	NA	NA	NA	NA
8	145223288	rs34819224	MROH1	T	C	0.985	0.993	-0.962	0.143	1.72e-11	NA	NA	NA	NA	NA	0.352	0.341	0.047	0.075	0.53
9	13555513	rs1556575	NA	A	G	0.75	0.797	-0.257	0.039	2.39e-11	0.679	0.711	-0.153	0.058	0.008	0.716	0.779	-0.334	0.082	4.71e-05
9	13557420	rs1324182	NA	T	C	0.583	0.523	-0.257	0.038	2.31e-11	0.677	0.706	-0.135	0.058	0.019	0.648	0.707	-0.27	0.078	0.0005
9	137440083	rs3118518	COL5A1	A	G	0.399	0.339	0.284	0.034	4.36e-17	0.523	0.447	0.295	0.053	2.71e-08	0.299	0.27	0.148	0.082	0.071
9	139857912	rs11145948	FBXW5	A	G	0.569	0.519	0.204	0.034	1.13e-09	0.472	0.441	0.123	0.054	0.021	0.232	0.197	0.204	0.086	0.018
10	120832181	rs11198754	EIF3A	A	G	0.354	0.404	-0.196	0.034	1.28e-08	0.271	0.31	-0.19	0.06	0.002	0.16	0.163	-0.018	0.101	0.86
11	784340	rs7104929	CEND1	C	G	0.479	0.55	-0.267	0.033	7.89e-16	0.738	0.775	-0.195	0.061	0.001	0.846	0.878	-0.264	0.102	0.0096
11	803017	rs6597981	PIDD	A	G	0.43	0.499	-0.268	0.033	1.09e-15	0.728	0.767	-0.206	0.06	0.0006	0.841	0.863	-0.177	0.102	0.083
11	95308854	rs11021221	FAM76B	A	T	0.183	0.152	0.237	0.043	3.17e-08	0.164	0.149	0.117	0.073	0.111	0.027	0.017	0.47	0.235	0.045
13	41110270	rs2755238	FOXO1	T	C	0.846	0.898	-0.501	0.047	1.03e-26	0.946	0.957	-0.227	0.12	0.057	0.947	0.957	-0.212	0.166	0.2
13	73634051	rs73220641	KLF5	T	C	0.378	0.325	0.201	0.034	3.22e-09	0.182	0.167	0.104	0.069	0.134	0.035	0.037	-0.078	0.197	0.69
15	67467507	rs12913547	SMAD3	T	C	0.833	0.776	0.386	0.044	9.78e-19	0.698	0.644	0.248	0.058	2.2e-05	0.773	0.74	0.178	0.088	0.042
16	88314452	rs11117401	ZNF469	A	G	0.714	0.649	0.297	0.036	2.02e-16	0.636	0.589	0.196	0.055	0.0004	0.702	0.682	0.098	0.08	0.22
16	88320862	rs7501109	ZNF469	C	G	0.718	0.651	0.3	0.036	1.05e-16	0.688	0.645	0.194	0.058	0.0008	0.842	0.822	0.144	0.101	0.15
17	1997444	rs4061659	SMG6	C	G	0.64	0.585	0.233	0.034	9.58e-12	0.518	0.518	0.001	0.053	0.991	0.368	0.357	0.049	0.076	0.52
17	4924333	rs238235	KIF1C	A	G	0.139	0.174	-0.258	0.047	3.46e-08	0.416	0.478	-0.239	0.053	7.14e-06	0.047	0.054	-0.139	0.172	0.42
21	25357226	rs76747345	NA	A	G	0.967	0.985	-0.73	0.099	1.34e-13	0.96	0.967	-0.219	0.138	0.112	NA	NA	NA	NA	NA
21	29523047	rs2831543	NA	A	G	0.379	0.328	0.216	0.034	2.5e-10	0.301	0.269	0.158	0.059	0.007	0.414	0.372	0.164	0.072	0.024

## Sheet: Supplementary Data 4
Supplementary Data 4. Heterogeneity of genetic association effects across all populations (4,669 cases and 116,547). Heterogeneity is given in terms of I2 and Cochrane’s Q heterogeneity statistics p-value.
Chr.	Position	SNP	I2	Cochrane Q P-value
1	169057969	rs1200108	0.632	0.018						Back to ToC
1	174993622	rs6669560	0.505	0.059
1	207981419	rs761276	0.035	0.4
2	141878395	rs116792882	0	0.455
3	171997499	rs4894414	0	0.441
5	52581179	rs12515400	0	0.751
5	121417463	rs840464	0	0.94
6	50921602	rs6904450	0.109	0.346
6	75834971	rs35523808	0	0.673
8	95970239	rs1453379	0	0.912
9	13549155	rs1324175	0.203	0.275
9	111482674	rs2417930	0.242	0.244
9	137440083	rs3118518	0	0.536
9	139857912	rs11145948	0.386	0.148
10	55196113	rs117905623	0	0.598
10	120803788	rs658352	0	0.71
11	800486	rs7117921	0	0.591
11	95308854	rs11021221	0.188	0.291
12	14290517	rs17340879	0.227	0.275
12	51756269	rs3782473	0.481	0.073
13	41110884	rs2721051	0.122	0.337
13	73644893	rs17285550	0	0.612
15	51364729	rs11634895	0.113	0.343
15	61038143	rs76194223	0	0.712
15	67467143	rs12912010	0.106	0.348
16	88314452	rs11117401	0.227	0.256
17	4930371	rs12603055	0	0.843
17	19651902	rs4646785	0	0.548
17	29885217	rs56161228	0	0.744
17	46481407	rs12948086	0.024	0.407
17	48269021	rs2075556	0.446	0.108
20	2076294	rs6106210	0	0.553
20	55336460	20:55336460	0	0.57
21	29531286	rs2143683	0.298	0.223
21	47413793	rs142493024	0.432	NA
22	21323357	rs756878	0.618	0.033

## Sheet: Supplementary Data 5
Supplementary Data 5. Coding variants that were significantly associated with keratoconus. “SNP” denotes the identifier for the polymorphism, “Location” the chromosome and position on the reference genome (build 37), “Codons” denote the wild type and the change (in capital letters) in their context. Genbank “Accession Numbers” are listed, with corresponding cDNA and amino acid (AA) and cDNA posit…
SNP	Location (b37)	Codons	Consequence	Gene	Accession No..	cDNA position	AA position	CADD PHRED	CADD RAW
rs35523808	6:75834971-75834971	gAa/gTa	missense	COL12A1	NM_004370.5	6645	6479	26.8	5.7				Back to ToC
rs2071006	9:139839904-139839904	gcT/gcG	synonymous	C8G	NM_000606.2	207	132	9.707	0.84
rs2386136	9:139864341-139864341	cAg/cCg	missense	-	XM_005266138.1	134	110	0.001	2.18
rs7635	11:721570-721570	atC/atT	synonymous	EPS8L2	NM_022772.3	1021	774	16.38	2.03
s7930569	11:771034-771034	acT/acC	synonymous	PDDC1	NM_001318818.1	578	465	0.069	0.71
rs12224894	11:772490-772490	gcC/gcT	synonymous	PDDC1	NM_001318818.1	350	237	8.203	0.61
rs10902221	11:802379-802379	cAa/cTa	missense	PIDD1	NM_145886.3	1139	992	3.357	0.08
rs7104785	11:804212-804212	ctG/ctT	synonymous	PIDD1	NM_145886.3	324	177	10.59	0.99
rs1135628	11:823809-823809	ccC/ccA	synonymous	PNPLA2	NM_020376.3	1076	873	13.84	1.6
rs1138693	11:824789-824789	cTg/cAg	missense	PNPLA2	NM_020376.3	1645	1442	6.446	0.38
rs1065080	15:67457335-67457335	ctA/ctG	synonymous	SMAD3	NM_001145103.1	183	177	10.37	0.95
rs238238	17:4856376-4856376	aAt/aGt	missense	ENO3	NM_001976.4	350	212	13.24	1.49
rs238234	17:4883818-4883818	Gct/Tct	missense	CAMTA2	NM_001171166.1	841	805	0.001	2.02
rs2304445	17:4936898-4936898	Gtg/Atg	missense	SLC52A1	NM_001104577.1	1599	886	23.9	4.2
rs346821	17:4936972-4936972	gCc/gTc	missense	SLC52A1	NM_001104577.1	1525	812	5.979	0.33
rs12939811	17:46607958-46607958	caA/caT	missense	HOXB1	NM_002144.3	315	309	0.063	-0.73

## Sheet: Supplementary Data 6
Supplementary Data 6. Summary of the most significant eQTL effects. Only the most significant 100 eQTL effects from the GTEx portal are shown. Each GTEx tissue is shown separately; “Gene” refers to the transcript that is significantly associated with the variant (“SNP”) and the Genecode identifier is also provided. The “Nominal P-value” is the unadjusted significance of the association between th…
SNP	GWAS Association with Keratoconus	Tissue	Gene	GENECODE ID	Nominal p-value	min p-value observed for the gene
rs11246316	1.31e-25	Whole Blood	PIDD	ENSG00000177595.13	5.32e-18	1.53e-19
rs238235	7.07e-14	Thyroid	KIF1C	ENSG00000129250.7	1.69e-16	1.17e-16			Back to ToC
rs28633403	1.08e-17	Whole Blood	PIDD	ENSG00000177595.13	1.21e-15	1.53e-19
rs10902221	3.9e-25	Whole Blood	PIDD	ENSG00000177595.13	1.33e-15	1.53e-19
rs7104785	6.53e-25	Whole Blood	PIDD	ENSG00000177595.13	1.33e-15	1.53e-19
rs238228	4.55e-14	Thyroid	KIF1C	ENSG00000129250.7	4.05e-15	1.17e-16
rs12603055	2.23e-14	Thyroid	KIF1C	ENSG00000129250.7	2.55e-14	1.17e-16
rs238229	6.58e-14	Thyroid	KIF1C	ENSG00000129250.7	5.35e-14	1.17e-16
rs4963153	3.62e-26	Whole Blood	PIDD	ENSG00000177595.13	6.88e-14	1.53e-19
rs471064	4.27e-14	Thyroid	KIF1C	ENSG00000129250.7	1.4e-13	1.17e-16
rs840462	2.08e-17	Skin Sun Exposed Lower leg	LOX	ENSG00000113083.8	1.61e-13	1.61e-13
rs7479183	9.79e-19	Whole Blood	PIDD	ENSG00000177595.13	4.45e-13	1.53e-19
rs4963156	1.01e-21	Whole Blood	PIDD	ENSG00000177595.13	9.16e-13	1.53e-19
rs840461	4.24e-20	Skin Sun Exposed Lower leg	LOX	ENSG00000113083.8	1.41e-12	1.61e-13
rs7104929	1.14e-23	Whole Blood	PIDD	ENSG00000177595.13	2.1e-12	1.53e-19
rs840464	1.72e-20	Skin Sun Exposed Lower leg	LOX	ENSG00000113083.8	5.18e-12	1.61e-13
rs2731646	6.56e-19	Skin Sun Exposed Lower leg	LOX	ENSG00000113083.8	9.91e-12	1.61e-13
rs7942564	2.93e-18	Whole Blood	PIDD	ENSG00000177595.13	1.6e-11	1.53e-19
rs4963163	3.55e-20	Whole Blood	PIDD	ENSG00000177595.13	1.69e-11	1.53e-19
rs7951926	1.07e-20	Whole Blood	PIDD	ENSG00000177595.13	1.97e-11	1.53e-19
rs7948539	4.22e-18	Whole Blood	PIDD	ENSG00000177595.13	4.44e-11	1.53e-19
rs7952569	7.12e-18	Whole Blood	PIDD	ENSG00000177595.13	7.41e-11	1.53e-19
rs7948070	6.74e-18	Whole Blood	PIDD	ENSG00000177595.13	8.06e-11	1.53e-19
rs2731647	1.51e-16	Skin Sun Exposed Lower leg	LOX	ENSG00000113083.8	8.16e-11	1.61e-13
rs2731657	1.98e-20	Skin Sun Exposed Lower leg	LOX	ENSG00000113083.8	8.69e-11	1.61e-13
rs12949049	8.06e-10	Skin Sun Exposed Lower leg	ALDH3A1	ENSG00000108602.13	8.26e-12	8.73e-15
rs2072327	4.05e-10	Skin Sun Exposed Lower leg	ALDH3A1	ENSG00000108602.13	1.06e-11	8.73e-15
rs1006556	2.11e-08	Skin Sun Exposed Lower leg	ALDH3A1	ENSG00000108602.13	1.56e-10	8.73e-15
rs4646785	9.01e-12	Skin Sun Exposed Lower leg	ALDH3A1	ENSG00000108602.13	6.92e-10	8.73e-15
rs7930569	4.44e-18	Whole Blood	PIDD	ENSG00000177595.13	8.9e-11	1.53e-19
rs7940065	6.54e-18	Whole Blood	PIDD	ENSG00000177595.13	8.9e-11	1.53e-19
rs4582532	5.97e-09	Whole Blood	TP53INP1	ENSG00000164938.9	1.17e-10	1.17e-10
rs2340586	6.47e-09	Whole Blood	TP53INP1	ENSG00000164938.9	1.17e-10	1.17e-10
rs12224894	4.92e-21	Whole Blood	PIDD	ENSG00000177595.13	1.9e-10	1.53e-19
rs3934992	9.33e-22	Whole Blood	PIDD	ENSG00000177595.13	2.1e-10	1.53e-19
rs12223324	1.64e-18	Whole Blood	PIDD	ENSG00000177595.13	3.22e-10	1.53e-19
rs7936322	4.13e-18	Whole Blood	PIDD	ENSG00000177595.13	5.02e-10	1.53e-19
rs1138714	1.32e-17	Whole Blood	CD151	ENSG00000177697.13	6.07e-10	1.13e-86
rs10902223	3.1e-17	Whole Blood	CD151	ENSG00000177697.13	6.63e-10	1.13e-86
rs4963120	5.5e-18	Whole Blood	CD151	ENSG00000177697.13	7.3e-09	1.13e-86
rs6106280	1.54e-09	Nerve Tibial	STK35	ENSG00000125834.8	8.76e-09	8.76e-09
rs4601989	6.39e-23	Thyroid	SMAD3	ENSG00000166949.11	3.3e-08	1.15e-21
rs2033785	1.91e-21	Thyroid	SMAD3	ENSG00000166949.11	3.42e-08	1.15e-21
rs7167532	3.21e-21	Thyroid	SMAD3	ENSG00000166949.11	4.01e-08	1.15e-21
rs35533195	9.06e-23	Thyroid	SMAD3	ENSG00000166949.11	4.37e-08	1.15e-21
rs11637816	5.67e-21	Thyroid	SMAD3	ENSG00000166949.11	4.37e-08	1.15e-21
rs34708051	1.88e-24	Thyroid	SMAD3	ENSG00000166949.11	4.67e-08	1.15e-21
rs11637537	5.17e-23	Thyroid	SMAD3	ENSG00000166949.11	5.59e-08	1.15e-21
rs1866320	5.97e-24	Thyroid	SMAD3	ENSG00000166949.11	5.69e-08	1.15e-21
rs12912010	1.99e-26	Thyroid	SMAD3	ENSG00000166949.11	6.19e-08	1.15e-21
rs12913547	2.61e-26	Thyroid	SMAD3	ENSG00000166949.11	6.27e-08	1.15e-21
rs4078520	7.65e-15	Whole Blood	PIDD	ENSG00000177595.13	8.86e-08	1.53e-19
rs8182047	8.51e-14	Thyroid	MAP2K5	ENSG00000137764.15	9.63e-08	3.18e-25
rs10902218	4.06e-16	Whole Blood	PIDD	ENSG00000177595.13	9.92e-08	1.53e-19
rs12912045	4.57e-26	Thyroid	SMAD3	ENSG00000166949.11	1.14e-07	1.15e-21
rs8032868	6.32e-14	Thyroid	MAP2K5	ENSG00000137764.15	1.35e-07	3.18e-25
rs11638064	1.4e-23	Thyroid	SMAD3	ENSG00000166949.11	1.52e-07	1.15e-21
rs7165382	8.66e-24	Thyroid	SMAD3	ENSG00000166949.11	1.59e-07	1.15e-21
rs28710291	2.09e-15	Whole Blood	CD151	ENSG00000177697.13	1.66e-07	1.13e-86
rs12441344	4.84e-19	Thyroid	SMAD3	ENSG00000166949.11	1.67e-07	1.15e-21
rs8027755	7.11e-14	Thyroid	MAP2K5	ENSG00000137764.15	1.85e-07	3.18e-25
rs55885982	8.91e-14	Thyroid	MAP2K5	ENSG00000137764.15	2.14e-07	3.18e-25
rs8038739	3.29e-14	Thyroid	MAP2K5	ENSG00000137764.15	2.18e-07	3.18e-25
rs1037039	4.36e-14	Thyroid	MAP2K5	ENSG00000137764.15	2.2e-07	3.18e-25
rs4641686	7.88e-14	Thyroid	MAP2K5	ENSG00000137764.15	2.2e-07	3.18e-25
rs12591763	3.4e-14	Thyroid	MAP2K5	ENSG00000137764.15	2.23e-07	3.18e-25
rs8040514	5.15e-14	Thyroid	MAP2K5	ENSG00000137764.15	2.23e-07	3.18e-25
rs7942159	9.33e-20	Whole Blood	CD151	ENSG00000177697.13	2.76e-07	1.13e-86
rs2241545	1.93e-09	Thyroid	GALNT6	ENSG00000139629.11	3.02e-07	3.02e-07
rs12592388	5.79e-14	Thyroid	MAP2K5	ENSG00000137764.15	3.15e-07	3.18e-25
rs7170004	8.6e-14	Thyroid	MAP2K5	ENSG00000137764.15	3.17e-07	3.18e-25
rs8032525	5.08e-14	Thyroid	MAP2K5	ENSG00000137764.15	3.6e-07	3.18e-25
rs8038883	5.84e-14	Thyroid	MAP2K5	ENSG00000137764.15	4.96e-07	3.18e-25
rs6597984	4.77e-15	Whole Blood	PIDD	ENSG00000177595.13	6.09e-07	1.53e-19
rs28689676	8.52e-15	Whole Blood	CD151	ENSG00000177697.13	7.21e-07	1.13e-86
rs28625355	2.01e-14	Whole Blood	PIDD	ENSG00000177595.13	8.18e-07	1.53e-19
rs28649421	7.86e-16	Whole Blood	CD151	ENSG00000177697.13	1.42e-06	1.13e-86
rs28360884	1.25e-14	Whole Blood	CD151	ENSG00000177697.13	1.42e-06	1.13e-86
rs12277141	2.7e-15	Whole Blood	CD151	ENSG00000177697.13	1.44e-06	1.13e-86
rs6597978	8.36e-19	Whole Blood	CD151	ENSG00000177697.13	1.47e-06	1.13e-86
rs11639295	4.7e-14	Thyroid	SMAD3	ENSG00000166949.11	1.89e-06	1.15e-21
rs7107271	3.33e-15	Whole Blood	CD151	ENSG00000177697.13	1.93e-06	1.13e-86
rs7479101	8.13e-14	Whole Blood	CD151	ENSG00000177697.13	3.99e-06	1.13e-86
rs4580100	6.46e-14	Thyroid	MAP2K5	ENSG00000137764.15	4.13e-06	3.18e-25
rs7952095	1.09e-16	Whole Blood	CD151	ENSG00000177697.13	4.21e-06	1.13e-86
rs7117921	1.09e-26	Whole Blood	CD151	ENSG00000177697.13	5.58e-06	1.13e-86
rs7121646	1.12e-26	Whole Blood	CD151	ENSG00000177697.13	5.64e-06	1.13e-86
rs61876744	2.35e-15	Whole Blood	CD151	ENSG00000177697.13	5.76e-06	1.13e-86
rs6597979	9.31e-23	Whole Blood	CD151	ENSG00000177697.13	5.93e-06	1.13e-86
rs4131364	1.68e-22	Whole Blood	CD151	ENSG00000177697.13	6.11e-06	1.13e-86
rs11246319	3.7e-22	Whole Blood	CD151	ENSG00000177697.13	6.11e-06	1.13e-86
rs11246313	6.87e-25	Whole Blood	CD151	ENSG00000177697.13	9.47e-06	1.13e-86
rs11246314	7.27e-25	Whole Blood	CD151	ENSG00000177697.13	9.47e-06	1.13e-86
rs7946354	9.34e-16	Whole Blood	CD151	ENSG00000177697.13	9.78e-06	1.13e-86
rs7484123	5.9e-25	Whole Blood	CD151	ENSG00000177697.13	1.01e-05	1.13e-86
rs7653242	1.95e-18	Brain Cerebellum	NCEH1	ENSG00000144959.5	1.89e-05	7.94e-08
rs7122416	4.43e-24	Whole Blood	CD151	ENSG00000177697.13	1.95e-05	1.13e-86
rs11616662	8.79e-31	Esophagus Muscularis	SLC25A15	ENSG00000102743.10	2.03e-05	5.33e-20
rs6597981	3.48e-26	Whole Blood	CD151	ENSG00000177697.13	2.07e-05	1.13e-86
rs7484068	1.91e-25	Whole Blood	CD151	ENSG00000177697.13	2.85e-05	1.13e-86
rs7945912	1.21e-17	Whole Blood	CD151	ENSG00000177697.13	2.9e-05	1.13e-86
rs3901233	1e-20	Whole Blood	CD151	ENSG00000177697.13	3.03e-05	1.13e-86
rs2721051	5.71e-35	Esophagus Muscularis	SLC25A15	ENSG00000102743.10	3.41e-05	5.33e-20
rs35251008	1.86e-14	Whole Blood	MAP2K5	ENSG00000137764.15	3.83e-05	9.47e-21

## Sheet: Supplementary Data 7
Supplementary Data 7. Comparison of SNPs previously associated with Fuchs Endothelial Corneal Dystrophy (FECD, Afshari et al 2017) with association results for keratoconus from the current study. Bold text highlights results for SNPs whose alleles confer susceptibility to both keratoconus and FECD.
				Keratoconus			FECD
SNP	Gene	A1	A2	log(OR)	log(OR) SE	P-value	log(OR)	log(OR) SE	P-value			Back to ToC
rs79742895	KANK4	C	T	0.074	0.077	0.332646	0.737	0.096	1.2e-14
rs1200114	ATP1B1	G	A	0.17	0.033	1.8e-07	0.372	0.042	9.9e-19
rs3768617	LAMC1	T	C	0.001	0.028	0.969802	-0.342	0.0432	6.9e-16
rs2274700	CFH	A	G	-0.014	0.028	0.61482	0.223	0.0428	1.8e-07
rs12223324	SLC25A22	G	A	0.256	0.03	2.44e-17	0.211	0.0408	7.3e-07
rs784257	TCF4	T	C	0.082	0.037	0.028197	1.597	0.0531	2.5e-200

## Sheet: Supplementary Data 8
Supplementary Data 8. Expression of genes nearest the meta-analysis association signal peak in fetal and adult eye tissues (data from Carnes et al. Experimental eye research 167 (2018): 91-99). Expression is shown in fragments per kilobase of transcript per million mapped reads (FPKM).
Gene	Fetal Cornea	Adult Cornea	Fetal Trabecular Meshwork	Adult Trabecular Meshwork	Fetal Ciliary Bodies	Adult Ciliary Bodies
FOXO1	8.84	6.04	19.95	9.43	1.14	0.36			Back to ToC
COL5A1	2175.9	2.62	594.18	13.44	113.07	17.46
PIDD	7.5	10.62	9.3	7.99	58.03	31.54
FNDC3B	71.67	10.76	60.74	17.18	0.49	0.7
SMAD3	42.02	75.97	20.97	27.87	45.45	27.41
SLC25A22	10.57	4.82	8.65	5.9	30.31	19
COL12A1	560.95	35.05	487.02	77.22	2.81	0.29
PDDC1	21.63	12.85	25.74	14.95	192.51	94.01
RPLP2	599.36	1360.53	893.95	896.76	170.48	352.69
TALDO1	65.33	155.35	48.96	84.01	64.1	72.11
LOX	69.04	6.75	62.91	9.52	2.56	1.43
ZNF469	4.06	0.04	1.94	0.1	1.54	0.2
PNPLA2	11.86	27.5	22.16	26.97	144.96	204.22
BANP	7.09	4.41	9.24	6.61	30.62	16.8
RXRA	9.59	13.32	19.18	12.46	42.82	39.43
ITGA2	5.91	15.92	1.75	7.57	0.02	0.02
MOCS2	15.88	29.1	14.57	30.69	0.93	5.77
MRPS31	10.26	15.36	12.25	12.97	1.22	1.69
FST	22.24	3.44	1.94	4.71	0.73	3.04
CEND1	2.93	2.17	0.38	3.77	9.23	16
EPS8L2	29.79	131.56	2.46	47.37	14.44	56.44
KIF1C	17.66	21.61	14.58	19.49	57.2	97.82
IQCH	0.94	0.72	0.45	0.81	0	0.04
INCA1	1.51	1.18	2.08	1.55	6.01	4.66
CAMTA2	7.55	7.27	7.42	9.81	24.06	40.17
AAGAB	13.9	26.9	5.33	18.09	0.58	0.93
TMEM212	2.5	2.05	2.74	2.82	1.07	0.8
SPAG7	48.01	55.55	41.18	41.5	32.77	25.97
PFN1	122.74	226.53	95.53	214.05	138.34	297.59
KLF5	46.32	165.68	2.29	95.63	0.26	0.1
EIF3A	61.65	77.44	61.9	68.85	9.73	3.01
ALDH3A1	NA	NA	1.51	NA	0.81	NA
COL6A1	1272.8	16.37	607	80.97	1441.36	295.39
FBXW5	22.83	28.24	23.07	18.7	157.05	154.86
LCN12	1.5	2.63	1.08	3.03	45.83	29.69
SRFBP1	3.01	5.33	2.2	5.82	0.7	0.08
ELF1	16.88	31.49	10.59	27.73	1.41	0.9
ACTL7B	0	0	0	0.01	0	0.02
RNF167	31.98	39.26	33.61	30.31	73.79	97.78
PTGDS	834.57	1230.59	265.65	3912.13	6799.62	22151.1
STK35	13.04	28.89	3.64	5.24	7.63	8.65
GP1BA	0.59	0.62	0.38	0.4	1.53	0.52
CHRNE	1.3	3.89	1.24	2.08	2.4	3.52
TFAP2B	55.22	8.49	52.45	29.83	6.21	2.71
C8G	0.38	0.24	0.44	0.23	1.58	1.27
RAB11FIP4	2.05	2.34	0.88	1.27	1.92	0
CCNE2	1.11	1.27	1.3	1.16	0.13	0.2
ATP1B1	15.69	30.7	6.31	21.33	3.64	3.41
LRP1B	0.36	0.15	0.33	1.07	0.08	0.05
GALNT6	17.55	2.65	5.02	3.5	1.44	5.23
TNFAIP8L3	3.18	0.86	2.09	1.88	0.24	2.09
FAM45B	7.93	9.81	8.02	5.47	0.08	0.18
PCBP3	8.97	0.92	1.93	2.94	11.5	40.32
ZFP3	2.33	2.09	1.9	2.28	0.27	0.19
FAM76B	12.32	14.33	17.41	16.58	0.82	0.27
TP53INP1	4.83	7.1	4.09	7.95	0.18	0.1
GRIN2B	0.48	0.04	0.22	0.03	0.03	0.01
NAA16	10.06	4.98	12.04	7.87	1.3	0.25
PKHD1	0.8	0.11	0.29	0.18	0.01	0
WBP4	6.31	8.02	6.11	8.75	0.11	0.62
MRPS14	13.12	15.35	13.44	16	1.41	2.17
TRAF2	6.32	9	5.82	5.06	24.54	17.83
COL1A1	11758.7	11.8	14647.8	51.69	993.36	40.01
AP4E1	2.9	3.79	2.36	3.83	0.41	0.4
SLC25A11	19.17	21.71	15.99	20.14	67.22	119.76
AIFM3	4.47	1.5	1.07	1.56	216.74	68.86
SKAP1	0.42	0.24	0.07	0.86	0.25	0.69
NANOS1	20.53	2.04	2.08	1.26	2.71	1.53
HOXB1	0.01	0.01	0	0	0	0
ENO3	10.54	7.3	11.06	23.89	29.59	88.96
CD46	40.27	98.54	35.08	98.83	0.74	1.04
SGCA	1.41	0.55	9.23	14.78	89.76	123.1
HOXB2	9.41	0.25	3.16	1.57	1.19	1.96
MTRF1	4.77	5.92	5.14	5.69	1.21	1.05
INTS8	19.04	14.04	20.02	16.25	5.97	2.51
CD34	77.22	6.33	39.93	18.96	44.67	20.64
RORA	12.2	15.36	9.6	8.3	1.15	1.43
SLC47A2	8.44	8.43	0.15	0.36	0.6	2.45
HOXB3	7.42	0.18	1.21	0.48	0.33	0.27

## Sheet: Supplementary Data 9
Supplementary Data 9. Gene-set enrichment results for Gene Ontology Entries. The GWAS summary statistics were obtained from 4,669 cases and 116,547 controls.
GS	P-value	FDR
Positive Regulation of Transcription from RNA Polymerase II Promoter	1e-06	0.00435		Back to ToC
Formation of Primary Germ Layer	7e-06	0.0062
Sequence Specific DNA Binding	3e-06	0.00665
Positive Regulation of Biosynthetic Process	9.9e-07	0.0071
Nucleic Acid Binding Transcription Factor Activity	1e-06	0.00738
Embryonic Morphogenesis	3e-06	0.00776
Biological Adhesion	9.9e-07	0.00853
Regulatory Region Nucleic Acid Binding	1e-05	0.00991
Positive Regulation of Vascular Endothelial Growth Factor Production	3.5e-05	0.0103
Endodermal Cell Differentiation	3.4e-05	0.0106
Signal Transduction in Absence of Ligand	0.0001	0.0107
Positive Regulation of Gene Expression	9e-06	0.0108
Regulation of Transcription Involved in Cell Fate Commitment	0.0001	0.0114
Spleen Development	5.1e-05	0.0122
Transcription from Rna Polymerase Ii Promoter	1.1e-05	0.013
Post Embryonic Morphogenesis	0.000128	0.0134
Cell-Cell Adhesion	3.6e-05	0.0203
Endoderm Development	0.0002	0.0209
Regulation of Transcription from Rna Polymerase Ii Promoter	4.8e-05	0.0213
Gastrulation	6.1e-05	0.0219
Regulation of Vascular Endothelial Growth Factor Production	0.0002	0.0244
Embryo Development	4e-05	0.0254
Transcriptional Activator Activity Rna Polymerase Ii Transcription Regulatory Region Sequence Specific Binding	0.0002	0.0254
Rna Polymerase Ii Transcription Factor Activity Sequence Specific DNA Binding	5.9e-05	0.0257
Positive Regulation of Protein Tyrosine Kinase Activity	0.0003	0.0275
Enhancer Binding	0.0002	0.0307
Cell Fate Commitment Involved in Formation of Primary Germ Layer	0.0001	0.0307
Endoderm Formation	0.0002	0.0308
mRNA Transcription	0.0004	0.0308
Single Organism Cell Adhesion	0.0002	0.0311
Negative Regulation of Response to Wounding	0.000125	0.0312
Anatomical Structure Formation Involved in Morphogenesis	0.0002	0.0313
Skeletal System Development	0.0001	0.0313
Double Stranded DNA Binding	0.0002	0.0315
Negative Regulation of Inflammatory Response	0.000124	0.0319
NF Kappa-b Binding	0.0005	0.0328
Proteinaceous Extracellular Matrix	0.0003	0.0365
Regulation of Cyclin Dependent Protein Kinase Activity	0.0001	0.0375
mRNA Transcription from Rna Polymerase II Promoter	0.0006	0.0396
Positive Regulation of Establishment of Protein Localization	0.0005	0.0435

[truncated: 5 more sheets: Supplementary Data 10, Supplementary Data 11, Supplementary Data 12, Supplementary Data 13, Supplementary Data 14]
