# Supplementary material for: A multi-ethnic genome-wide association study implicates collagen matrix integrity and cell differentiation pathways in keratoconus
Source: Commun Biol. 2021 Mar 1;4:266. doi: 10.1038/s42003-021-01784-0 (PMC7921564; doi:10.1038/s42003-021-01784-0)
Supplement: Supplementary file 5 — Supplementary Data 16 [file 42003_2021_1784_MOESM5_ESM.txt]

This is a schematic representation of the workflow. No raw data were used.
This note was submitted in order to keep the Supplementary Data numbering consistent with the Figures of the manuscript.
