# Supplementary material for: A multi-ethnic genome-wide association study implicates collagen matrix integrity and cell differentiation pathways in keratoconus
Source: Commun Biol. 2021 Mar 1;4:266. doi: 10.1038/s42003-021-01784-0 (PMC7921564; doi:10.1038/s42003-021-01784-0)
Supplement: Supplementary file 6 — Supplementary Data 17 [file 42003_2021_1784_MOESM6_ESM.csv]

Chr	Pos	SNP	Gene	A1	A2	Frq.casesE	Frq.ctrlsE	BetaE	SEE	PE	Frq.casesI	Frq.ctrlsI	BetaI	SEI	PI	Frq.casesA	Frq.ctrlsA	BetaA	SEA	PA	LogP_European	band	best
1	169025805	rs3007369	ATP1B1	A	G	0.383	0.336	0.204	0.034	1.71e-09	0.158	0.148	0.08	0.073	0.273	0.047	0.037	0.238	0.174	0.17	8.76700388960785	1q24.2	1
2	141878395	rs116792882	LRP1B	T	C	0.976	0.988	-0.706	0.112	3.3e-10	NA	NA	NA	NA	NA	NA	NA	NA	NA	NA	9.48148606012211	2q22.1	1
3	171996519	rs6800129	FNDC3B	C	G	0.777	0.832	-0.347	0.04	4.42e-18	0.717	0.765	-0.242	0.059	4.17e-05	0.777	0.799	-0.131	0.088	0.14	17.3545777306509	3q26.31	1
5	52581179	rs12515400	ITGA2	T	C	0.652	0.598	0.243	0.034	1.5e-12	0.598	0.559	0.16	0.054	0.003	0.86	0.847	0.108	0.106	0.31	11.8239087409443	5q11.2	1
5	121417463	rs840464	LOX	T	G	0.583	0.523	0.248	0.033	7.52e-14	0.637	0.584	0.221	0.056	6.62e-05	0.747	0.702	0.225	0.084	0.0075	13.1237821594084	5q23.2	1
6	75499894	rs111977209	NA	A	G	0.855	0.889	-0.324	0.047	8.01e-12	0.846	0.842	0.026	0.074	0.728	0.707	0.709	-0.009	0.08	0.92	11.0963674839158	6q13	1
8	145223288	rs34819224	MROH1	T	C	0.985	0.993	-0.962	0.143	1.72e-11	NA	NA	NA	NA	NA	0.352	0.341	0.047	0.075	0.53	10.7644715530925	8q24.3	1
9	13555513	rs1556575	NA	A	G	0.75	0.797	-0.257	0.039	2.39e-11	0.679	0.711	-0.153	0.058	0.008	0.716	0.779	-0.334	0.082	4.71e-05	10.6216020990519	9p23	1
9	137440083	rs3118518	COL5A1	A	G	0.399	0.339	0.284	0.034	4.36e-17	0.523	0.447	0.295	0.053	2.71e-08	0.299	0.27	0.148	0.082	0.071	16.3605135107314	9q34.3	1
10	120832181	rs11198754	EIF3A	A	G	0.354	0.404	-0.196	0.034	1.28e-08	0.271	0.31	-0.19	0.06	0.002	0.16	0.163	-0.018	0.101	0.86	7.89279003035213	10q26.11	1
11	784340	rs7104929	CEND1	C	G	0.479	0.55	-0.267	0.033	7.89e-16	0.738	0.775	-0.195	0.061	0.001	0.846	0.878	-0.264	0.102	0.0096	15.1029229967906	11p15.5	1
11	95308854	rs11021221	FAM76B	A	T	0.183	0.152	0.237	0.043	3.17e-08	0.164	0.149	0.117	0.073	0.111	0.027	0.017	0.47	0.235	0.045	7.49894073778225	11q21	1
13	41110270	rs2755238	FOXO1	T	C	0.846	0.898	-0.501	0.047	1.03e-26	0.946	0.957	-0.227	0.12	0.057	0.947	0.957	-0.212	0.166	0.2	25.9871627752948	13q14.11	1
13	73634051	rs73220641	KLF5	T	C	0.378	0.325	0.201	0.034	3.22e-09	0.182	0.167	0.104	0.069	0.134	0.035	0.037	-0.078	0.197	0.69	8.49214412830417	13q22.1	1
15	67467507	rs12913547	SMAD3	T	C	0.833	0.776	0.386	0.044	9.78e-19	0.698	0.644	0.248	0.058	2.2e-05	0.773	0.74	0.178	0.088	0.042	18.0096611452124	15q22.33	1
16	88314452	rs11117401	ZNF469	A	G	0.714	0.649	0.297	0.036	2.02e-16	0.636	0.589	0.196	0.055	4e-04	0.702	0.682	0.098	0.08	0.22	15.6946486305534	16q24.2	1
17	1997444	rs4061659	SMG6	C	G	0.64	0.585	0.233	0.034	9.58e-12	0.518	0.518	0.001	0.053	0.991	0.368	0.357	0.049	0.076	0.52	11.0186344909215	17p13.3	1
17	4924333	rs238235	KIF1C	A	G	0.139	0.174	-0.258	0.047	3.46e-08	0.416	0.478	-0.239	0.053	7.14e-06	0.047	0.054	-0.139	0.172	0.42	7.46092390120722	17q21.33	1
21	29523047	rs2831543	NA	A	G	0.379	0.328	0.216	0.034	2.5e-10	0.301	0.269	0.158	0.059	0.007	0.414	0.372	0.164	0.072	0.024	9.60205999132796	21q21.3	1
