# Supplementary material for: A multi-ethnic genome-wide association study implicates collagen matrix integrity and cell differentiation pathways in keratoconus
Source: Commun Biol. 2021 Mar 1;4:266. doi: 10.1038/s42003-021-01784-0 (PMC7921564; doi:10.1038/s42003-021-01784-0)
Supplement: Supplementary file 7 — Supplementary Data 18 [file 42003_2021_1784_MOESM7_ESM.csv]

Region	Chr	Pos	MarkerName	SNP	A1	A2	Freq	Effect	StdErr	P.value	Gene	Best	Beta.cct	pCCT	conform	LogCct
1	1	169057969	1:169057969	rs1200108	A	G	0.4869	0.1631	0.0262	4.52e-10	ATP1B1	1	1.2141	2.09e-05	0	4.67985371388895
2	1	174993622	1:174993622	rs6669560	T	C	0.4592	-0.1556	0.0262	2.92e-09	MRPS14	1	0.5047	0.04648	1	1.33273388061773
3	1	207981419	1:207981419	rs761276	A	G	0.4723	-0.1373	0.0238	8.02e-09	CD46	1	0.7953	0.001371	1	2.86296254521049
5	3	171997499	3:171997499	rs4894414	T	C	0.455	-0.3042	0.0285	1.21e-26	FNDC3B	1	3.5253	1.74e-32	1	31.7594507517174
6	5	52581179	5:52581179	rs12515400	T	C	0.4386	-0.2171	0.0249	3.16e-18	ITGA2	1	1.2719	8.88e-08	1	7.0515870342214
7	5	121417463	5:121417463	rs840464	T	G	0.3691	-0.2331	0.0251	1.72e-20	LOX	1	1.6174	1.86e-11	1	10.7304870557821
8	6	50921602	6:50921602	rs6904450	A	T	0.5447	0.1892	0.029	6.44e-11	TFAP2B	1	0.2276	0.4527	0	0.344189505504748
10	8	95970239	8:95970239	rs1453379	T	C	0.3954	-0.1556	0.0248	3.32e-10	NDUFAF6	1	1.3857	7.08e-08	1	7.14996674231023
11	9	13549155	9:13549155	rs1324175	T	C	0.5407	-0.244	0.0272	2.59e-19	chr9p23	1	2.9132	1.45e-23	1	22.838631997765
12	9	111482674	9:111482674	rs2417930	T	C	0.5359	-0.1617	0.0243	2.62e-11	ACTL7B	1	1.4351	1.32e-07	1	6.87942606879415
13	9	137440083	9:137440083	rs3118518	A	G	0.5446	-0.2698	0.0244	1.83e-28	COL5A1	1	3.7686	1.04e-42	1	41.9829666607012
14	9	139857912	9:139857912	rs11145948	A	G	0.6691	-0.1729	0.0254	9.89e-12	FBXW5	1	2.1976	1.45e-14	1	13.838631997765
16	10	120803788	10:120803788	rs658352	T	C	0.4427	-0.1761	0.0253	3.71e-12	EIF3A	1	0.1596	0.5079	1	0.294221787171402
17	11	800486	11:800486	rs7117921	T	C	0.6575	-0.2647	0.0248	1.09e-26	PIDD	1	0.2352	0.4681	1	0.329661358872558
18	11	95308854	11:95308854	rs11021221	A	T	0.3865	-0.2041	0.0338	1.49e-09	FAM76B	1	0.2839	0.3896	1	0.409381051793422
20new	12	51756269	12:51756269	rs3782473	T	C	0.4882	0.1715	0.0278	6.6e-10	GALNT6	1	0.0858	0.744	0	0.128427064454121
21	13	41109429	13:41109429	rs2755237	A	C	0.5733	-0.3001	0.0317	2.95e-21	FOXO1	1	3.2348	5.36e-26	1	25.2708352103072
22	13	73644893	13:73644893	rs17285550	A	G	0.5246	-0.181	0.0259	2.84e-12	KLF5	1	0.1782	0.5173	1	0.286257521590917
23	15	51364729	15:51364729	rs11634895	A	G	0.4165	-0.146	0.0238	7.88e-10	TNFAIP8L3	1	0.9997	5.27e-05	1	4.27818938478745
24new	15	61038143	15:61038143	rs76194223	T	C	0.3651	0.2575	0.0457	1.75e-08	RORA	1	0.9616	0.04984	0	1.30242196634889
25	15	67467143	15:67467143	rs12912010	T	G	0.5239	-0.3119	0.0293	1.99e-26	SMAD3	1	2.4653	2.43e-19	1	18.6143937264017
26	16	88314452	16:88314452	rs11117401	A	G	0.4455	0.2355	0.0256	3.68e-20	ZNF469	1	5.5068	9.84e-72	0	71.0070049015687
27	17	4930371	17:4930371	rs12603055	C	G	0.5171	-0.2344	0.0307	2.23e-14	KIF1C	1	1.32	5.97e-06	1	5.22402566887063
28	17	19651902	17:19651902	rs4646785	T	C	0.4869	-0.1965	0.0288	9.01e-12	ALDH3A1	1	1.2168	9.58e-06	1	5.01863449092146
29new	17	29885217	17:29885217	rs56161228	A	G	0.4547	-0.2104	0.0333	2.7e-10	RAB11FIP4	1	0.7816	0.02077	1	1.6825635034649
30new	17	46481407	17:46481407	rs12948086	T	C	0.4376	-0.1648	0.0282	5.33e-09	SKAP1	1	0.2202	0.4464	1	0.350275814070478
31	17	48269021	17:48269021	rs2075556	C	G	0.5126	-0.1912	0.0323	3.35e-09	COL1A1	1	1.0985	0.001484	1	2.82856609905699
32	20	2076294	20:2076294	rs6106210	T	C	0.1946	-0.1717	0.0258	2.85e-11	STK35	1	0.3003	0.2809	1	0.551448260798422
34	21	29531286	21:29531286	rs2143683	T	C	0.5561	0.1852	0.0266	3.51e-12	chr21q21.3	1	0.0313	0.9084	0	0.0417228744523024
