# Supplementary material for: A multi-ethnic genome-wide association study implicates collagen matrix integrity and cell differentiation pathways in keratoconus
Source: Commun Biol. 2021 Mar 1;4:266. doi: 10.1038/s42003-021-01784-0 (PMC7921564; doi:10.1038/s42003-021-01784-0)
Supplement: Supplementary file 8 — Supplementary Data 19 [file 42003_2021_1784_MOESM8_ESM.csv]

x	y
0	0
0	0.00492610837438424
0	0.00985221674876847
0	0.0147783251231527
0.000490918016691213	0.0147783251231527
0.000490918016691213	0.0197044334975369
0.000490918016691213	0.0246305418719212
0.000981836033382425	0.0246305418719212
0.000981836033382425	0.0295566502463054
0.00147275405007364	0.0295566502463054
0.00147275405007364	0.0344827586206897
0.00147275405007364	0.0394088669950739
0.00147275405007364	0.0443349753694581
0.00147275405007364	0.0492610837438424
0.00196367206676485	0.0492610837438424
0.00245459008345606	0.0492610837438424
0.00245459008345606	0.0541871921182266
0.00245459008345606	0.0591133004926108
0.00294550810014728	0.0591133004926108
0.00343642611683849	0.0591133004926108
0.0039273441335297	0.0591133004926108
0.0039273441335297	0.0640394088669951
0.0039273441335297	0.0689655172413793
0.00441826215022091	0.0689655172413793
0.00490918016691213	0.0689655172413793
0.00490918016691213	0.0738916256157636
0.00540009818360334	0.0738916256157636
0.00589101620029455	0.0738916256157636
0.00638193421698576	0.0738916256157636
0.00638193421698576	0.0788177339901478
0.00638193421698576	0.083743842364532
0.00687285223367698	0.083743842364532
0.00736377025036819	0.083743842364532
0.00736377025036819	0.0886699507389163
0.0078546882670594	0.0886699507389163
0.0078546882670594	0.0935960591133005
0.0078546882670594	0.0985221674876847
0.00834560628375061	0.0985221674876847
0.00883652430044183	0.0985221674876847
0.00883652430044183	0.103448275862069
0.00932744231713304	0.103448275862069
0.00932744231713304	0.108374384236453
0.00981836033382425	0.108374384236453
0.0103092783505155	0.108374384236453
0.0103092783505155	0.113300492610837
0.0108001963672067	0.113300492610837
0.0112911143838979	0.113300492610837
0.0117820324005891	0.113300492610837
0.0122729504172803	0.113300492610837
0.0127638684339715	0.113300492610837
0.0127638684339715	0.118226600985222
0.0132547864506627	0.118226600985222
0.013745704467354	0.118226600985222
0.013745704467354	0.123152709359606
0.013745704467354	0.12807881773399
0.0142366224840452	0.12807881773399
0.0147275405007364	0.12807881773399
0.0147275405007364	0.133004926108374
0.0147275405007364	0.137931034482759
0.0152184585174276	0.137931034482759
0.0157093765341188	0.137931034482759
0.0157093765341188	0.147783251231527
0.01620029455081	0.147783251231527
0.0166912125675012	0.147783251231527
0.0171821305841924	0.147783251231527
0.0176730486008837	0.147783251231527
0.0176730486008837	0.152709359605911
0.0181639666175749	0.152709359605911
0.0186548846342661	0.152709359605911
0.0191458026509573	0.152709359605911
0.0191458026509573	0.157635467980296
0.0191458026509573	0.16256157635468
0.0196367206676485	0.16256157635468
0.0201276386843397	0.16256157635468
0.0206185567010309	0.16256157635468
0.0211094747177221	0.16256157635468
0.0216003927344134	0.16256157635468
0.0220913107511046	0.16256157635468
0.0225822287677958	0.16256157635468
0.0225822287677958	0.167487684729064
0.023073146784487	0.167487684729064
0.0235640648011782	0.167487684729064
0.0240549828178694	0.167487684729064
0.0255277368679431	0.167487684729064
0.0260186548846343	0.167487684729064
0.0265095729013255	0.167487684729064
0.0270004909180167	0.167487684729064
0.0274914089347079	0.167487684729064
0.0279823269513991	0.167487684729064
0.0284732449680903	0.167487684729064
0.0284732449680903	0.172413793103448
0.0284732449680903	0.177339901477833
0.0289641629847815	0.177339901477833
0.0289641629847815	0.182266009852217
0.0294550810014728	0.182266009852217
0.029945999018164	0.182266009852217
0.0304369170348552	0.182266009852217
0.0304369170348552	0.187192118226601
0.0309278350515464	0.187192118226601
0.0314187530682376	0.187192118226601
0.0319096710849288	0.187192118226601
0.0319096710849288	0.192118226600985
0.03240058910162	0.192118226600985
0.03240058910162	0.197044334975369
0.0328915071183112	0.197044334975369
0.0333824251350025	0.197044334975369
0.0338733431516937	0.197044334975369
0.0343642611683849	0.197044334975369
0.0348551791850761	0.197044334975369
0.0353460972017673	0.197044334975369
0.0358370152184585	0.197044334975369
0.0363279332351497	0.197044334975369
0.0363279332351497	0.201970443349754
0.0368188512518409	0.201970443349754
0.0373097692685322	0.201970443349754
0.0378006872852234	0.201970443349754
0.0382916053019146	0.201970443349754
0.0387825233186058	0.201970443349754
0.039273441335297	0.201970443349754
0.0397643593519882	0.201970443349754
0.0402552773686794	0.201970443349754
0.0402552773686794	0.206896551724138
0.0407461953853706	0.206896551724138
0.0412371134020619	0.206896551724138
0.0417280314187531	0.206896551724138
0.0422189494354443	0.206896551724138
0.0427098674521355	0.206896551724138
0.0432007854688267	0.206896551724138
0.0436917034855179	0.206896551724138
0.0441826215022091	0.206896551724138
0.0441826215022091	0.211822660098522
0.0446735395189003	0.211822660098522
0.0451644575355916	0.211822660098522
0.0456553755522828	0.211822660098522
0.0456553755522828	0.216748768472906
0.046146293568974	0.216748768472906
0.0466372115856652	0.216748768472906
0.0471281296023564	0.216748768472906
0.0471281296023564	0.221674876847291
0.0476190476190476	0.221674876847291
0.0481099656357388	0.221674876847291
0.04860088365243	0.221674876847291
0.0490918016691213	0.221674876847291
0.0495827196858125	0.221674876847291
0.0500736377025037	0.221674876847291
0.0505645557191949	0.221674876847291
0.0505645557191949	0.226600985221675
0.0510554737358861	0.226600985221675
0.0515463917525773	0.226600985221675
0.0520373097692685	0.226600985221675
0.0525282277859597	0.226600985221675
0.053019145802651	0.226600985221675
0.0535100638193422	0.226600985221675
0.0540009818360334	0.226600985221675
0.0540009818360334	0.231527093596059
0.0544918998527246	0.231527093596059
0.0549828178694158	0.231527093596059
0.0549828178694158	0.236453201970443
0.0549828178694158	0.241379310344828
0.055473735886107	0.241379310344828
0.0559646539027982	0.241379310344828
0.0564555719194894	0.241379310344828
0.0564555719194894	0.246305418719212
0.0569464899361807	0.246305418719212
0.0569464899361807	0.251231527093596
0.0574374079528719	0.251231527093596
0.0579283259695631	0.251231527093596
0.0584192439862543	0.251231527093596
0.0589101620029455	0.251231527093596
0.0594010800196367	0.251231527093596
0.0598919980363279	0.251231527093596
0.0598919980363279	0.25615763546798
0.0598919980363279	0.261083743842365
0.0603829160530191	0.261083743842365
0.0608738340697104	0.261083743842365
0.0613647520864016	0.261083743842365
0.0618556701030928	0.261083743842365
0.062346588119784	0.261083743842365
0.0628375061364752	0.261083743842365
0.0633284241531664	0.261083743842365
0.0638193421698576	0.261083743842365
0.0643102601865488	0.261083743842365
0.0648011782032401	0.261083743842365
0.0652920962199313	0.261083743842365
0.0657830142366225	0.261083743842365
0.0657830142366225	0.266009852216749
0.0662739322533137	0.266009852216749
0.0667648502700049	0.266009852216749
0.0672557682866961	0.266009852216749
0.0677466863033873	0.266009852216749
0.0682376043200785	0.266009852216749
0.0687285223367698	0.266009852216749
0.069219440353461	0.266009852216749
0.0697103583701522	0.266009852216749
0.0697103583701522	0.270935960591133
0.0697103583701522	0.275862068965517
0.0702012763868434	0.275862068965517
0.0702012763868434	0.280788177339901
0.0706921944035346	0.280788177339901
0.0711831124202258	0.280788177339901
0.071674030436917	0.280788177339901
0.0721649484536082	0.280788177339901
0.0726558664702995	0.280788177339901
0.0731467844869907	0.280788177339901
0.0736377025036819	0.280788177339901
0.0741286205203731	0.280788177339901
0.0746195385370643	0.280788177339901
0.0751104565537555	0.280788177339901
0.0756013745704467	0.280788177339901
0.0756013745704467	0.285714285714286
0.0760922925871379	0.285714285714286
0.0765832106038292	0.285714285714286
0.0770741286205204	0.285714285714286
0.0775650466372116	0.285714285714286
0.0780559646539028	0.285714285714286
0.078546882670594	0.285714285714286
0.0790378006872852	0.285714285714286
0.0790378006872852	0.29064039408867
0.0795287187039764	0.29064039408867
0.0800196367206676	0.29064039408867
0.0800196367206676	0.295566502463054
0.0805105547373589	0.295566502463054
0.0810014727540501	0.295566502463054
0.0810014727540501	0.300492610837438
0.0814923907707413	0.300492610837438
0.0819833087874325	0.300492610837438
0.0824742268041237	0.300492610837438
0.0829651448208149	0.300492610837438
0.0829651448208149	0.305418719211823
0.0834560628375061	0.305418719211823
0.0839469808541973	0.305418719211823
0.0839469808541973	0.310344827586207
0.0844378988708886	0.310344827586207
0.0849288168875798	0.310344827586207
0.085419734904271	0.310344827586207
0.0859106529209622	0.310344827586207
0.0864015709376534	0.310344827586207
0.0868924889543446	0.310344827586207
0.0873834069710358	0.310344827586207
0.087874324987727	0.310344827586207
0.0883652430044183	0.310344827586207
0.0888561610211095	0.310344827586207
0.0893470790378007	0.310344827586207
0.0898379970544919	0.310344827586207
0.0903289150711831	0.310344827586207
0.0903289150711831	0.315270935960591
0.0908198330878743	0.315270935960591
0.0913107511045655	0.315270935960591
0.0913107511045655	0.320197044334975
0.0918016691212568	0.320197044334975
0.092292587137948	0.320197044334975
0.0927835051546392	0.320197044334975
0.0932744231713304	0.320197044334975
0.0937653411880216	0.320197044334975
0.0942562592047128	0.320197044334975
0.094747177221404	0.320197044334975
0.0952380952380952	0.320197044334975
0.0952380952380952	0.32512315270936
0.0957290132547865	0.32512315270936
0.0957290132547865	0.330049261083744
0.0962199312714777	0.330049261083744
0.0967108492881689	0.330049261083744
0.0972017673048601	0.330049261083744
0.0976926853215513	0.330049261083744
0.0981836033382425	0.330049261083744
0.0986745213549337	0.330049261083744
0.0991654393716249	0.330049261083744
0.0996563573883162	0.330049261083744
0.100147275405007	0.330049261083744
0.100638193421699	0.330049261083744
0.10112911143839	0.330049261083744
0.101620029455081	0.330049261083744
0.101620029455081	0.334975369458128
0.102110947471772	0.334975369458128
0.102601865488463	0.334975369458128
0.103092783505155	0.334975369458128
0.103092783505155	0.339901477832512
0.103092783505155	0.344827586206897
0.103583701521846	0.344827586206897
0.104074619538537	0.344827586206897
0.104565537555228	0.344827586206897
0.104565537555228	0.349753694581281
0.104565537555228	0.354679802955665
0.105056455571919	0.354679802955665
0.105547373588611	0.354679802955665
0.106038291605302	0.354679802955665
0.106038291605302	0.359605911330049
0.106529209621993	0.359605911330049
0.107020127638684	0.359605911330049
0.107511045655376	0.359605911330049
0.108001963672067	0.359605911330049
0.108001963672067	0.364532019704433
0.108492881688758	0.364532019704433
0.108983799705449	0.364532019704433
0.10947471772214	0.364532019704433
0.109965635738832	0.364532019704433
0.109965635738832	0.369458128078818
0.110456553755523	0.369458128078818
0.110947471772214	0.369458128078818
0.111438389788905	0.369458128078818
0.111929307805596	0.369458128078818
0.112420225822288	0.369458128078818
0.112911143838979	0.369458128078818
0.11340206185567	0.369458128078818
0.113892979872361	0.369458128078818
0.114383897889053	0.369458128078818
0.114874815905744	0.369458128078818
0.115365733922435	0.369458128078818
0.115856651939126	0.369458128078818
0.116347569955817	0.369458128078818
0.116838487972509	0.369458128078818
0.116838487972509	0.374384236453202
0.1173294059892	0.374384236453202
0.117820324005891	0.374384236453202
0.118311242022582	0.374384236453202
0.118311242022582	0.379310344827586
0.118802160039273	0.379310344827586
0.119293078055965	0.379310344827586
0.119783996072656	0.379310344827586
0.120274914089347	0.379310344827586
0.120765832106038	0.379310344827586
0.12125675012273	0.379310344827586
0.121747668139421	0.379310344827586
0.122238586156112	0.379310344827586
0.122729504172803	0.379310344827586
0.123220422189494	0.379310344827586
0.123711340206186	0.379310344827586
0.124202258222877	0.379310344827586
0.124693176239568	0.379310344827586
0.125184094256259	0.379310344827586
0.125184094256259	0.38423645320197
0.12567501227295	0.38423645320197
0.126165930289642	0.38423645320197
0.126165930289642	0.389162561576355
0.126656848306333	0.389162561576355
0.127147766323024	0.389162561576355
0.127638684339715	0.389162561576355
0.128129602356406	0.389162561576355
0.128620520373098	0.389162561576355
0.129111438389789	0.389162561576355
0.12960235640648	0.389162561576355
0.12960235640648	0.394088669950739
0.130093274423171	0.394088669950739
0.130584192439863	0.394088669950739
0.131075110456554	0.394088669950739
0.131075110456554	0.399014778325123
0.131566028473245	0.399014778325123
0.132056946489936	0.399014778325123
0.132056946489936	0.403940886699507
0.132547864506627	0.403940886699507
0.133038782523319	0.403940886699507
0.13352970054001	0.403940886699507
0.134020618556701	0.403940886699507
0.134511536573392	0.403940886699507
0.135002454590083	0.403940886699507
0.135002454590083	0.408866995073892
0.135493372606775	0.408866995073892
0.135984290623466	0.408866995073892
0.135984290623466	0.413793103448276
0.136475208640157	0.413793103448276
0.136966126656848	0.413793103448276
0.13745704467354	0.413793103448276
0.13745704467354	0.41871921182266
0.13745704467354	0.423645320197044
0.137947962690231	0.423645320197044
0.138438880706922	0.423645320197044
0.138929798723613	0.423645320197044
0.139420716740304	0.423645320197044
0.139911634756996	0.423645320197044
0.140402552773687	0.423645320197044
0.140893470790378	0.423645320197044
0.140893470790378	0.428571428571429
0.141384388807069	0.428571428571429
0.141384388807069	0.433497536945813
0.14187530682376	0.433497536945813
0.14187530682376	0.438423645320197
0.142366224840452	0.438423645320197
0.142857142857143	0.438423645320197
0.143348060873834	0.438423645320197
0.143838978890525	0.438423645320197
0.144329896907216	0.438423645320197
0.144820814923908	0.438423645320197
0.144820814923908	0.443349753694581
0.145311732940599	0.443349753694581
0.14580265095729	0.443349753694581
0.14580265095729	0.448275862068966
0.146293568973981	0.448275862068966
0.146784486990673	0.448275862068966
0.147275405007364	0.448275862068966
0.147766323024055	0.448275862068966
0.147766323024055	0.45320197044335
0.147766323024055	0.458128078817734
0.148257241040746	0.458128078817734
0.148257241040746	0.463054187192118
0.148748159057437	0.463054187192118
0.149239077074129	0.463054187192118
0.14972999509082	0.463054187192118
0.150220913107511	0.463054187192118
0.150711831124202	0.463054187192118
0.151202749140893	0.463054187192118
0.151693667157585	0.463054187192118
0.152184585174276	0.463054187192118
0.152675503190967	0.463054187192118
0.153166421207658	0.463054187192118
0.15365733922435	0.463054187192118
0.15365733922435	0.467980295566502
0.15365733922435	0.472906403940887
0.154148257241041	0.472906403940887
0.154639175257732	0.472906403940887
0.154639175257732	0.477832512315271
0.155130093274423	0.477832512315271
0.155621011291114	0.477832512315271
0.156111929307806	0.477832512315271
0.156602847324497	0.477832512315271
0.157093765341188	0.477832512315271
0.157584683357879	0.477832512315271
0.15807560137457	0.477832512315271
0.158566519391262	0.477832512315271
0.159057437407953	0.477832512315271
0.159548355424644	0.477832512315271
0.160039273441335	0.477832512315271
0.160530191458027	0.477832512315271
0.161021109474718	0.477832512315271
0.161021109474718	0.482758620689655
0.161512027491409	0.482758620689655
0.1620029455081	0.482758620689655
0.162493863524791	0.482758620689655
0.162984781541483	0.482758620689655
0.162984781541483	0.487684729064039
0.163475699558174	0.487684729064039
0.163966617574865	0.487684729064039
0.164457535591556	0.487684729064039
0.164948453608247	0.487684729064039
0.165439371624939	0.487684729064039
0.16593028964163	0.487684729064039
0.16593028964163	0.492610837438424
0.166421207658321	0.492610837438424
0.166912125675012	0.492610837438424
0.166912125675012	0.497536945812808
0.167403043691703	0.497536945812808
0.167893961708395	0.497536945812808
0.168384879725086	0.497536945812808
0.168875797741777	0.497536945812808
0.169366715758468	0.497536945812808
0.16985763377516	0.497536945812808
0.170348551791851	0.497536945812808
0.170839469808542	0.497536945812808
0.171330387825233	0.497536945812808
0.171821305841924	0.497536945812808
0.171821305841924	0.502463054187192
0.172312223858616	0.502463054187192
0.172803141875307	0.502463054187192
0.173294059891998	0.502463054187192
0.173784977908689	0.502463054187192
0.17427589592538	0.502463054187192
0.174766813942072	0.502463054187192
0.175257731958763	0.502463054187192
0.175748649975454	0.502463054187192
0.176239567992145	0.502463054187192
0.176730486008837	0.502463054187192
0.176730486008837	0.507389162561576
0.176730486008837	0.512315270935961
0.177221404025528	0.512315270935961
0.177712322042219	0.512315270935961
0.17820324005891	0.512315270935961
0.178694158075601	0.512315270935961
0.179185076092293	0.512315270935961
0.179675994108984	0.512315270935961
0.180166912125675	0.512315270935961
0.180657830142366	0.512315270935961
0.181148748159057	0.512315270935961
0.181639666175749	0.512315270935961
0.18213058419244	0.512315270935961
0.182621502209131	0.512315270935961
0.183112420225822	0.512315270935961
0.183603338242514	0.512315270935961
0.184094256259205	0.512315270935961
0.184585174275896	0.512315270935961
0.185076092292587	0.512315270935961
0.185567010309278	0.512315270935961
0.18605792832597	0.512315270935961
0.186548846342661	0.512315270935961
0.187039764359352	0.512315270935961
0.187039764359352	0.517241379310345
0.187530682376043	0.517241379310345
0.188021600392734	0.517241379310345
0.188512518409426	0.517241379310345
0.189003436426117	0.517241379310345
0.189494354442808	0.517241379310345
0.189985272459499	0.517241379310345
0.19047619047619	0.517241379310345
0.190967108492882	0.517241379310345
0.191458026509573	0.517241379310345
0.191948944526264	0.517241379310345
0.192439862542955	0.517241379310345
0.192930780559647	0.517241379310345
0.193421698576338	0.517241379310345
0.193912616593029	0.517241379310345
0.19440353460972	0.517241379310345
0.19440353460972	0.522167487684729
0.194894452626411	0.522167487684729
0.194894452626411	0.527093596059113
0.195385370643103	0.527093596059113
0.195876288659794	0.527093596059113
0.196367206676485	0.527093596059113
0.196858124693176	0.527093596059113
0.197349042709867	0.527093596059113
0.197349042709867	0.532019704433498
0.197839960726559	0.532019704433498
0.19833087874325	0.532019704433498
0.19833087874325	0.536945812807882
0.198821796759941	0.536945812807882
0.199312714776632	0.536945812807882
0.199803632793324	0.536945812807882
0.200294550810015	0.536945812807882
0.200785468826706	0.536945812807882
0.201276386843397	0.536945812807882
0.201767304860088	0.536945812807882
0.20225822287678	0.536945812807882
0.202749140893471	0.536945812807882
0.203240058910162	0.536945812807882
0.203730976926853	0.536945812807882
0.204221894943544	0.536945812807882
0.204712812960236	0.536945812807882
0.205203730976927	0.536945812807882
0.205694648993618	0.536945812807882
0.206185567010309	0.536945812807882
0.206676485027	0.536945812807882
0.207167403043692	0.536945812807882
0.207658321060383	0.536945812807882
0.208149239077074	0.536945812807882
0.208640157093765	0.536945812807882
0.209621993127148	0.536945812807882
0.210112911143839	0.536945812807882
0.21060382916053	0.536945812807882
0.211094747177221	0.536945812807882
0.211585665193913	0.536945812807882
0.212076583210604	0.536945812807882
0.212567501227295	0.536945812807882
0.213058419243986	0.536945812807882
0.213549337260677	0.536945812807882
0.214040255277369	0.536945812807882
0.214040255277369	0.541871921182266
0.21453117329406	0.541871921182266
0.215022091310751	0.541871921182266
0.215513009327442	0.541871921182266
0.216003927344134	0.541871921182266
0.216494845360825	0.541871921182266
0.216494845360825	0.54679802955665
0.216985763377516	0.54679802955665
0.217476681394207	0.54679802955665
0.217967599410898	0.54679802955665
0.21845851742759	0.54679802955665
0.218949435444281	0.54679802955665
0.219440353460972	0.54679802955665
0.219931271477663	0.54679802955665
0.219931271477663	0.551724137931034
0.220422189494354	0.551724137931034
0.220422189494354	0.556650246305419
0.220913107511046	0.556650246305419
0.221404025527737	0.556650246305419
0.221894943544428	0.556650246305419
0.222385861561119	0.556650246305419
0.222876779577811	0.556650246305419
0.223367697594502	0.556650246305419
0.223858615611193	0.556650246305419
0.224349533627884	0.556650246305419
0.224840451644575	0.556650246305419
0.225331369661267	0.556650246305419
0.225822287677958	0.556650246305419
0.225822287677958	0.561576354679803
0.226313205694649	0.561576354679803
0.22680412371134	0.561576354679803
0.227295041728031	0.561576354679803
0.227785959744723	0.561576354679803
0.228276877761414	0.561576354679803
0.228767795778105	0.561576354679803
0.228767795778105	0.566502463054187
0.229258713794796	0.566502463054187
0.229749631811487	0.566502463054187
0.230240549828179	0.566502463054187
0.23073146784487	0.566502463054187
0.231222385861561	0.566502463054187
0.231713303878252	0.566502463054187
0.232204221894944	0.566502463054187
0.232695139911635	0.566502463054187
0.233186057928326	0.566502463054187
0.233676975945017	0.566502463054187
0.234167893961708	0.566502463054187
0.2346588119784	0.566502463054187
0.235149729995091	0.566502463054187
0.235640648011782	0.566502463054187
0.236131566028473	0.566502463054187
0.236622484045164	0.566502463054187
0.236622484045164	0.571428571428571
0.237113402061856	0.571428571428571
0.237604320078547	0.571428571428571
0.238095238095238	0.571428571428571
0.238095238095238	0.576354679802956
0.238586156111929	0.576354679802956
0.239077074128621	0.576354679802956
0.239567992145312	0.576354679802956
0.240058910162003	0.576354679802956
0.240058910162003	0.58128078817734
0.240549828178694	0.58128078817734
0.241040746195385	0.58128078817734
0.241531664212077	0.58128078817734
0.241531664212077	0.586206896551724
0.242022582228768	0.586206896551724
0.242513500245459	0.586206896551724
0.24300441826215	0.586206896551724
0.243495336278841	0.586206896551724
0.243986254295533	0.586206896551724
0.244477172312224	0.586206896551724
0.244968090328915	0.586206896551724
0.245459008345606	0.586206896551724
0.245949926362297	0.586206896551724
0.246440844378989	0.586206896551724
0.24693176239568	0.586206896551724
0.247422680412371	0.586206896551724
0.247913598429062	0.586206896551724
0.248404516445754	0.586206896551724
0.248895434462445	0.586206896551724
0.249386352479136	0.586206896551724
0.249877270495827	0.586206896551724
0.250368188512518	0.586206896551724
0.250368188512518	0.591133004926108
0.25085910652921	0.591133004926108
0.251350024545901	0.591133004926108
0.251840942562592	0.591133004926108
0.252331860579283	0.591133004926108
0.252822778595974	0.591133004926108
0.253313696612666	0.591133004926108
0.253804614629357	0.591133004926108
0.254295532646048	0.591133004926108
0.254786450662739	0.591133004926108
0.255277368679431	0.591133004926108
0.255277368679431	0.596059113300493
0.255768286696122	0.596059113300493
0.256259204712813	0.596059113300493
0.256750122729504	0.596059113300493
0.257241040746195	0.596059113300493
0.257731958762887	0.596059113300493
0.257731958762887	0.600985221674877
0.258222876779578	0.600985221674877
0.258713794796269	0.600985221674877
0.25920471281296	0.600985221674877
0.259695630829651	0.600985221674877
0.259695630829651	0.605911330049261
0.260186548846343	0.605911330049261
0.260677466863034	0.605911330049261
0.261168384879725	0.605911330049261
0.261659302896416	0.605911330049261
0.262150220913108	0.605911330049261
0.262641138929799	0.605911330049261
0.26313205694649	0.605911330049261
0.263622974963181	0.605911330049261
0.264113892979872	0.605911330049261
0.264113892979872	0.610837438423645
0.264604810996564	0.610837438423645
0.265095729013255	0.610837438423645
0.265586647029946	0.610837438423645
0.266077565046637	0.610837438423645
0.266077565046637	0.61576354679803
0.266568483063328	0.61576354679803
0.26705940108002	0.61576354679803
0.267550319096711	0.61576354679803
0.268041237113402	0.61576354679803
0.268532155130093	0.61576354679803
0.269023073146784	0.61576354679803
0.269513991163476	0.61576354679803
0.270004909180167	0.61576354679803
0.270495827196858	0.61576354679803
0.270986745213549	0.61576354679803
0.271477663230241	0.61576354679803
0.271968581246932	0.61576354679803
0.272459499263623	0.61576354679803
0.272950417280314	0.61576354679803
0.273441335297005	0.61576354679803
0.273932253313697	0.61576354679803
0.274423171330388	0.61576354679803
0.274914089347079	0.61576354679803
0.27540500736377	0.61576354679803
0.275895925380461	0.61576354679803
0.276386843397153	0.61576354679803
0.276877761413844	0.61576354679803
0.277368679430535	0.61576354679803
0.277859597447226	0.61576354679803
0.278350515463918	0.61576354679803
0.278841433480609	0.61576354679803
0.2793323514973	0.61576354679803
0.279823269513991	0.61576354679803
0.280314187530682	0.61576354679803
0.280805105547374	0.61576354679803
0.281296023564065	0.61576354679803
0.281786941580756	0.61576354679803
0.282277859597447	0.61576354679803
0.282277859597447	0.620689655172414
0.282768777614138	0.620689655172414
0.28325969563083	0.620689655172414
0.283750613647521	0.620689655172414
0.284241531664212	0.620689655172414
0.284732449680903	0.620689655172414
0.285223367697594	0.620689655172414
0.285714285714286	0.620689655172414
0.286205203730977	0.620689655172414
0.286696121747668	0.620689655172414
0.287187039764359	0.620689655172414
0.287677957781051	0.620689655172414
0.288168875797742	0.620689655172414
0.288659793814433	0.620689655172414
0.288659793814433	0.625615763546798
0.289150711831124	0.625615763546798
0.289641629847815	0.625615763546798
0.290132547864507	0.625615763546798
0.290623465881198	0.625615763546798
0.291114383897889	0.625615763546798
0.29160530191458	0.625615763546798
0.292096219931271	0.625615763546798
0.292587137947963	0.625615763546798
0.293078055964654	0.625615763546798
0.293568973981345	0.625615763546798
0.294059891998036	0.625615763546798
0.294550810014728	0.625615763546798
0.295041728031419	0.625615763546798
0.29553264604811	0.625615763546798
0.296023564064801	0.625615763546798
0.296514482081492	0.625615763546798
0.297005400098184	0.625615763546798
0.297005400098184	0.630541871921182
0.297496318114875	0.630541871921182
0.297987236131566	0.630541871921182
0.298478154148257	0.630541871921182
0.298478154148257	0.635467980295567
0.298969072164948	0.635467980295567
0.29945999018164	0.635467980295567
0.299950908198331	0.635467980295567
0.299950908198331	0.640394088669951
0.300441826215022	0.640394088669951
0.300932744231713	0.640394088669951
0.301423662248405	0.640394088669951
0.301914580265096	0.640394088669951
0.302405498281787	0.640394088669951
0.302896416298478	0.640394088669951
0.302896416298478	0.645320197044335
0.303387334315169	0.645320197044335
0.303387334315169	0.650246305418719
0.303387334315169	0.655172413793103
0.303878252331861	0.655172413793103
0.304369170348552	0.655172413793103
0.304860088365243	0.655172413793103
0.305351006381934	0.655172413793103
0.305841924398625	0.655172413793103
0.306332842415317	0.655172413793103
0.306823760432008	0.655172413793103
0.307314678448699	0.655172413793103
0.30780559646539	0.655172413793103
0.308296514482082	0.655172413793103
0.308787432498773	0.655172413793103
0.309278350515464	0.655172413793103
0.309769268532155	0.655172413793103
0.310260186548846	0.655172413793103
0.310751104565538	0.655172413793103
0.311242022582229	0.655172413793103
0.311242022582229	0.660098522167488
0.31173294059892	0.660098522167488
0.312223858615611	0.660098522167488
0.312714776632302	0.660098522167488
0.313205694648994	0.660098522167488
0.313696612665685	0.660098522167488
0.314187530682376	0.660098522167488
0.314678448699067	0.660098522167488
0.315169366715758	0.660098522167488
0.31566028473245	0.660098522167488
0.316151202749141	0.660098522167488
0.316642120765832	0.660098522167488
0.317133038782523	0.660098522167488
0.317623956799215	0.660098522167488
0.318114874815906	0.660098522167488
0.318605792832597	0.660098522167488
0.319096710849288	0.660098522167488
0.319587628865979	0.660098522167488
0.320078546882671	0.660098522167488
0.320569464899362	0.660098522167488
0.321060382916053	0.660098522167488
0.321060382916053	0.665024630541872
0.321551300932744	0.665024630541872
0.322042218949435	0.665024630541872
0.322533136966127	0.665024630541872
0.323024054982818	0.665024630541872
0.323514972999509	0.665024630541872
0.3240058910162	0.665024630541872
0.324496809032892	0.665024630541872
0.324987727049583	0.665024630541872
0.325478645066274	0.665024630541872
0.325969563082965	0.665024630541872
0.326460481099656	0.665024630541872
0.326951399116348	0.665024630541872
0.327442317133039	0.665024630541872
0.32793323514973	0.665024630541872
0.328424153166421	0.665024630541872
0.328915071183112	0.665024630541872
0.328915071183112	0.669950738916256
0.329405989199804	0.669950738916256
0.329896907216495	0.669950738916256
0.329896907216495	0.67487684729064
0.329896907216495	0.679802955665025
0.330387825233186	0.679802955665025
0.330878743249877	0.679802955665025
0.331369661266568	0.679802955665025
0.33186057928326	0.679802955665025
0.332351497299951	0.679802955665025
0.332842415316642	0.679802955665025
0.333333333333333	0.679802955665025
0.333824251350025	0.679802955665025
0.334315169366716	0.679802955665025
0.334806087383407	0.679802955665025
0.335297005400098	0.679802955665025
0.335787923416789	0.679802955665025
0.336278841433481	0.679802955665025
0.336769759450172	0.679802955665025
0.337260677466863	0.679802955665025
0.337751595483554	0.679802955665025
0.338242513500245	0.679802955665025
0.338733431516937	0.679802955665025
0.339224349533628	0.679802955665025
0.339715267550319	0.679802955665025
0.34020618556701	0.679802955665025
0.340697103583702	0.679802955665025
0.341188021600393	0.679802955665025
0.341678939617084	0.679802955665025
0.342169857633775	0.679802955665025
0.342660775650466	0.679802955665025
0.343151693667158	0.679802955665025
0.343642611683849	0.679802955665025
0.34413352970054	0.679802955665025
0.344624447717231	0.679802955665025
0.345115365733922	0.679802955665025
0.345606283750614	0.679802955665025
0.346097201767305	0.679802955665025
0.346588119783996	0.679802955665025
0.346588119783996	0.684729064039409
0.347079037800687	0.684729064039409
0.347569955817378	0.684729064039409
0.34806087383407	0.684729064039409
0.348551791850761	0.684729064039409
0.349042709867452	0.684729064039409
0.349533627884143	0.684729064039409
0.350024545900835	0.684729064039409
0.350024545900835	0.689655172413793
0.350515463917526	0.689655172413793
0.351006381934217	0.689655172413793
0.351497299950908	0.689655172413793
0.351988217967599	0.689655172413793
0.352479135984291	0.689655172413793
0.352970054000982	0.689655172413793
0.353460972017673	0.689655172413793
0.353951890034364	0.689655172413793
0.353951890034364	0.694581280788177
0.354442808051055	0.694581280788177
0.354442808051055	0.699507389162562
0.354933726067747	0.699507389162562
0.355424644084438	0.699507389162562
0.355915562101129	0.699507389162562
0.35640648011782	0.699507389162562
0.356897398134512	0.699507389162562
0.357388316151203	0.699507389162562
0.357879234167894	0.699507389162562
0.358370152184585	0.699507389162562
0.358861070201276	0.699507389162562
0.359351988217968	0.699507389162562
0.359842906234659	0.699507389162562
0.36033382425135	0.699507389162562
0.360824742268041	0.699507389162562
0.361315660284732	0.699507389162562
0.361315660284732	0.704433497536946
0.361806578301424	0.704433497536946
0.362297496318115	0.704433497536946
0.362788414334806	0.704433497536946
0.363279332351497	0.704433497536946
0.363770250368188	0.704433497536946
0.36426116838488	0.704433497536946
0.364752086401571	0.704433497536946
0.365243004418262	0.704433497536946
0.365243004418262	0.70935960591133
0.365733922434953	0.70935960591133
0.366224840451645	0.70935960591133
0.366715758468336	0.70935960591133
0.367206676485027	0.70935960591133
0.367697594501718	0.70935960591133
0.368188512518409	0.70935960591133
0.368679430535101	0.70935960591133
0.369170348551792	0.70935960591133
0.369661266568483	0.70935960591133
0.370152184585174	0.70935960591133
0.370643102601866	0.70935960591133
0.371134020618557	0.70935960591133
0.371624938635248	0.70935960591133
0.371624938635248	0.714285714285714
0.372115856651939	0.714285714285714
0.37260677466863	0.714285714285714
0.37260677466863	0.719211822660099
0.373097692685322	0.719211822660099
0.373588610702013	0.719211822660099
0.374079528718704	0.719211822660099
0.374079528718704	0.724137931034483
0.374570446735395	0.724137931034483
0.375061364752086	0.724137931034483
0.375552282768778	0.724137931034483
0.376043200785469	0.724137931034483
0.376043200785469	0.729064039408867
0.37653411880216	0.729064039408867
0.37653411880216	0.733990147783251
0.377025036818851	0.733990147783251
0.377515954835542	0.733990147783251
0.378006872852234	0.733990147783251
0.378497790868925	0.733990147783251
0.378988708885616	0.733990147783251
0.379479626902307	0.733990147783251
0.379970544918999	0.733990147783251
0.38046146293569	0.733990147783251
0.380952380952381	0.733990147783251
0.381443298969072	0.733990147783251
0.381934216985763	0.733990147783251
0.382425135002455	0.733990147783251
0.382916053019146	0.733990147783251
0.383406971035837	0.733990147783251
0.383897889052528	0.733990147783251
0.384388807069219	0.733990147783251
0.384879725085911	0.733990147783251
0.385370643102602	0.733990147783251
0.385861561119293	0.733990147783251
0.386352479135984	0.733990147783251
0.386843397152676	0.733990147783251
0.387334315169367	0.733990147783251
0.387825233186058	0.733990147783251
0.388316151202749	0.733990147783251
0.38880706921944	0.733990147783251
0.389297987236132	0.733990147783251
0.389788905252823	0.733990147783251
0.390279823269514	0.733990147783251
0.390770741286205	0.733990147783251
0.391261659302896	0.733990147783251
0.391752577319588	0.733990147783251
0.391752577319588	0.738916256157635
0.392243495336279	0.738916256157635
0.392243495336279	0.74384236453202
0.39273441335297	0.74384236453202
0.393225331369661	0.74384236453202
0.393716249386352	0.74384236453202
0.394207167403044	0.74384236453202
0.394698085419735	0.74384236453202
0.395189003436426	0.74384236453202
0.395679921453117	0.74384236453202
0.396170839469809	0.74384236453202
0.3966617574865	0.74384236453202
0.397152675503191	0.74384236453202
0.397643593519882	0.74384236453202
0.398134511536573	0.74384236453202
0.398625429553265	0.74384236453202
0.399116347569956	0.74384236453202
0.399607265586647	0.74384236453202
0.400098183603338	0.74384236453202
0.400589101620029	0.74384236453202
0.401080019636721	0.74384236453202
0.401080019636721	0.748768472906404
0.401570937653412	0.748768472906404
0.402061855670103	0.748768472906404
0.402552773686794	0.748768472906404
0.403043691703486	0.748768472906404
0.403534609720177	0.748768472906404
0.404025527736868	0.748768472906404
0.404516445753559	0.748768472906404
0.40500736377025	0.748768472906404
0.405498281786942	0.748768472906404
0.405989199803633	0.748768472906404
0.406480117820324	0.748768472906404
0.406971035837015	0.748768472906404
0.406971035837015	0.753694581280788
0.407461953853706	0.753694581280788
0.407952871870398	0.753694581280788
0.408443789887089	0.753694581280788
0.40893470790378	0.753694581280788
0.409425625920471	0.753694581280788
0.409916543937162	0.753694581280788
0.410407461953854	0.753694581280788
0.410898379970545	0.753694581280788
0.411389297987236	0.753694581280788
0.411880216003927	0.753694581280788
0.412371134020619	0.753694581280788
0.41286205203731	0.753694581280788
0.413352970054001	0.753694581280788
0.413843888070692	0.753694581280788
0.413843888070692	0.758620689655172
0.413843888070692	0.763546798029557
0.414334806087383	0.763546798029557
0.414825724104075	0.763546798029557
0.415316642120766	0.763546798029557
0.415807560137457	0.763546798029557
0.416298478154148	0.763546798029557
0.416298478154148	0.768472906403941
0.416789396170839	0.768472906403941
0.417280314187531	0.768472906403941
0.417771232204222	0.768472906403941
0.418262150220913	0.768472906403941
0.418753068237604	0.768472906403941
0.419243986254296	0.768472906403941
0.419734904270987	0.768472906403941
0.420225822287678	0.768472906403941
0.420716740304369	0.768472906403941
0.42120765832106	0.768472906403941
0.421698576337752	0.768472906403941
0.422189494354443	0.768472906403941
0.422680412371134	0.768472906403941
0.423171330387825	0.768472906403941
0.423662248404516	0.768472906403941
0.424153166421208	0.768472906403941
0.424644084437899	0.768472906403941
0.42513500245459	0.768472906403941
0.425625920471281	0.768472906403941
0.426116838487972	0.768472906403941
0.426607756504664	0.768472906403941
0.427098674521355	0.768472906403941
0.427589592538046	0.768472906403941
0.428080510554737	0.768472906403941
0.428571428571429	0.768472906403941
0.42906234658812	0.768472906403941
0.429553264604811	0.768472906403941
0.430044182621502	0.768472906403941
0.430535100638193	0.768472906403941
0.431026018654885	0.768472906403941
0.431516936671576	0.768472906403941
0.432007854688267	0.768472906403941
0.432498772704958	0.768472906403941
0.43298969072165	0.768472906403941
0.433480608738341	0.768472906403941
0.433971526755032	0.768472906403941
0.434462444771723	0.768472906403941
0.434953362788414	0.768472906403941
0.434953362788414	0.773399014778325
0.435444280805106	0.773399014778325
0.435935198821797	0.773399014778325
0.436426116838488	0.773399014778325
0.436917034855179	0.773399014778325
0.43740795287187	0.773399014778325
0.437898870888562	0.773399014778325
0.438389788905253	0.773399014778325
0.438880706921944	0.773399014778325
0.439371624938635	0.773399014778325
0.439862542955326	0.773399014778325
0.440353460972018	0.773399014778325
0.440844378988709	0.773399014778325
0.4413352970054	0.773399014778325
0.441826215022091	0.773399014778325
0.441826215022091	0.778325123152709
0.442317133038783	0.778325123152709
0.442808051055474	0.778325123152709
0.443298969072165	0.778325123152709
0.443789887088856	0.778325123152709
0.444280805105547	0.778325123152709
0.444771723122239	0.778325123152709
0.44526264113893	0.778325123152709
0.445753559155621	0.778325123152709
0.445753559155621	0.783251231527094
0.446244477172312	0.783251231527094
0.446735395189003	0.783251231527094
0.447226313205695	0.783251231527094
0.447717231222386	0.783251231527094
0.448208149239077	0.783251231527094
0.448699067255768	0.783251231527094
0.448699067255768	0.788177339901478
0.448699067255768	0.793103448275862
0.44918998527246	0.793103448275862
0.449680903289151	0.793103448275862
0.450171821305842	0.793103448275862
0.450662739322533	0.793103448275862
0.451153657339224	0.793103448275862
0.451644575355916	0.793103448275862
0.452135493372607	0.793103448275862
0.452626411389298	0.793103448275862
0.453117329405989	0.793103448275862
0.45360824742268	0.793103448275862
0.454099165439372	0.793103448275862
0.454590083456063	0.793103448275862
0.454590083456063	0.798029556650246
0.455081001472754	0.798029556650246
0.455571919489445	0.798029556650246
0.456062837506136	0.798029556650246
0.456553755522828	0.798029556650246
0.457044673539519	0.798029556650246
0.45753559155621	0.798029556650246
0.458026509572901	0.798029556650246
0.458517427589593	0.798029556650246
0.459008345606284	0.798029556650246
0.459499263622975	0.798029556650246
0.459990181639666	0.798029556650246
0.460481099656357	0.798029556650246
0.460972017673049	0.798029556650246
0.46146293568974	0.798029556650246
0.461953853706431	0.798029556650246
0.462444771723122	0.798029556650246
0.462935689739813	0.798029556650246
0.463426607756505	0.798029556650246
0.463917525773196	0.798029556650246
0.464408443789887	0.798029556650246
0.464899361806578	0.798029556650246
0.46539027982327	0.798029556650246
0.465881197839961	0.798029556650246
0.466372115856652	0.798029556650246
0.466863033873343	0.798029556650246
0.467353951890034	0.798029556650246
0.467844869906726	0.798029556650246
0.468335787923417	0.798029556650246
0.468826705940108	0.798029556650246
0.469317623956799	0.798029556650246
0.46980854197349	0.798029556650246
0.470299459990182	0.798029556650246
0.470299459990182	0.802955665024631
0.470790378006873	0.802955665024631
0.471281296023564	0.802955665024631
0.471772214040255	0.802955665024631
0.472263132056946	0.802955665024631
0.472754050073638	0.802955665024631
0.473244968090329	0.802955665024631
0.47373588610702	0.802955665024631
0.474226804123711	0.802955665024631
0.474717722140403	0.802955665024631
0.475208640157094	0.802955665024631
0.475208640157094	0.807881773399015
0.475699558173785	0.807881773399015
0.475699558173785	0.812807881773399
0.476190476190476	0.812807881773399
0.476681394207167	0.812807881773399
0.477172312223859	0.812807881773399
0.47766323024055	0.812807881773399
0.47766323024055	0.817733990147783
0.478154148257241	0.817733990147783
0.478645066273932	0.817733990147783
0.479135984290623	0.817733990147783
0.479626902307315	0.817733990147783
0.480117820324006	0.817733990147783
0.480608738340697	0.817733990147783
0.481099656357388	0.817733990147783
0.481099656357388	0.822660098522167
0.48159057437408	0.822660098522167
0.482081492390771	0.822660098522167
0.482572410407462	0.822660098522167
0.483063328424153	0.822660098522167
0.483554246440844	0.822660098522167
0.484045164457536	0.822660098522167
0.484536082474227	0.822660098522167
0.485027000490918	0.822660098522167
0.485517918507609	0.822660098522167
0.4860088365243	0.822660098522167
0.486499754540992	0.822660098522167
0.486990672557683	0.822660098522167
0.487481590574374	0.822660098522167
0.487972508591065	0.822660098522167
0.488463426607756	0.822660098522167
0.488954344624448	0.822660098522167
0.489445262641139	0.822660098522167
0.48993618065783	0.822660098522167
0.490427098674521	0.822660098522167
0.490918016691213	0.822660098522167
0.491408934707904	0.822660098522167
0.491899852724595	0.822660098522167
0.492390770741286	0.822660098522167
0.492881688757977	0.822660098522167
0.493372606774669	0.822660098522167
0.49386352479136	0.822660098522167
0.494354442808051	0.822660098522167
0.494845360824742	0.822660098522167
0.495336278841433	0.822660098522167
0.495827196858125	0.822660098522167
0.496318114874816	0.822660098522167
0.496809032891507	0.822660098522167
0.497299950908198	0.822660098522167
0.497299950908198	0.827586206896552
0.49779086892489	0.827586206896552
0.498281786941581	0.827586206896552
0.498772704958272	0.827586206896552
0.499263622974963	0.827586206896552
0.499754540991654	0.827586206896552
0.500245459008346	0.827586206896552
0.500736377025037	0.827586206896552
0.501227295041728	0.827586206896552
0.501718213058419	0.827586206896552
0.501718213058419	0.832512315270936
0.50220913107511	0.832512315270936
0.502700049091802	0.832512315270936
0.503190967108493	0.832512315270936
0.503681885125184	0.832512315270936
0.504172803141875	0.832512315270936
0.504663721158567	0.832512315270936
0.505154639175258	0.832512315270936
0.505645557191949	0.832512315270936
0.50613647520864	0.832512315270936
0.506627393225331	0.832512315270936
0.507118311242023	0.832512315270936
0.507609229258714	0.832512315270936
0.508100147275405	0.832512315270936
0.508591065292096	0.832512315270936
0.509081983308787	0.832512315270936
0.509572901325479	0.832512315270936
0.51006381934217	0.832512315270936
0.51006381934217	0.83743842364532
0.510554737358861	0.83743842364532
0.511045655375552	0.83743842364532
0.511536573392243	0.83743842364532
0.512027491408935	0.83743842364532
0.512518409425626	0.83743842364532
0.513009327442317	0.83743842364532
0.513500245459008	0.83743842364532
0.5139911634757	0.83743842364532
0.5139911634757	0.842364532019704
0.514482081492391	0.842364532019704
0.514972999509082	0.842364532019704
0.515463917525773	0.842364532019704
0.515954835542464	0.842364532019704
0.516445753559156	0.842364532019704
0.516936671575847	0.842364532019704
0.517427589592538	0.842364532019704
0.517918507609229	0.842364532019704
0.518409425625921	0.842364532019704
0.518900343642612	0.842364532019704
0.519391261659303	0.842364532019704
0.519882179675994	0.842364532019704
0.519882179675994	0.847290640394089
0.520373097692685	0.847290640394089
0.520864015709377	0.847290640394089
0.521354933726068	0.847290640394089
0.521845851742759	0.847290640394089
0.52233676975945	0.847290640394089
0.522827687776141	0.847290640394089
0.523318605792833	0.847290640394089
0.523809523809524	0.847290640394089
0.524300441826215	0.847290640394089
0.524791359842906	0.847290640394089
0.525282277859597	0.847290640394089
0.525773195876289	0.847290640394089
0.52626411389298	0.847290640394089
0.526755031909671	0.847290640394089
0.527245949926362	0.847290640394089
0.527736867943054	0.847290640394089
0.528227785959745	0.847290640394089
0.528718703976436	0.847290640394089
0.529209621993127	0.847290640394089
0.529700540009818	0.847290640394089
0.53019145802651	0.847290640394089
0.530682376043201	0.847290640394089
0.531173294059892	0.847290640394089
0.531664212076583	0.847290640394089
0.532155130093274	0.847290640394089
0.532646048109966	0.847290640394089
0.533136966126657	0.847290640394089
0.533627884143348	0.847290640394089
0.533627884143348	0.852216748768473
0.534118802160039	0.852216748768473
0.53460972017673	0.852216748768473
0.535100638193422	0.852216748768473
0.535591556210113	0.852216748768473
0.536082474226804	0.852216748768473
0.536573392243495	0.852216748768473
0.537064310260187	0.852216748768473
0.537555228276878	0.852216748768473
0.538046146293569	0.852216748768473
0.53853706431026	0.852216748768473
0.539027982326951	0.852216748768473
0.539518900343643	0.852216748768473
0.540009818360334	0.852216748768473
0.540500736377025	0.852216748768473
0.540500736377025	0.857142857142857
0.540991654393716	0.857142857142857
0.541482572410407	0.857142857142857
0.541973490427099	0.857142857142857
0.54246440844379	0.857142857142857
0.542955326460481	0.857142857142857
0.543446244477172	0.857142857142857
0.543937162493863	0.857142857142857
0.544428080510555	0.857142857142857
0.544918998527246	0.857142857142857
0.545409916543937	0.857142857142857
0.545900834560628	0.857142857142857
0.54639175257732	0.857142857142857
0.546882670594011	0.857142857142857
0.547373588610702	0.857142857142857
0.547864506627393	0.857142857142857
0.548355424644084	0.857142857142857
0.548846342660776	0.857142857142857
0.549337260677467	0.857142857142857
0.549828178694158	0.857142857142857
0.550319096710849	0.857142857142857
0.550810014727541	0.857142857142857
0.551300932744232	0.857142857142857
0.551791850760923	0.857142857142857
0.552282768777614	0.857142857142857
0.552773686794305	0.857142857142857
0.552773686794305	0.862068965517241
0.553264604810997	0.862068965517241
0.553755522827688	0.862068965517241
0.553755522827688	0.866995073891626
0.554246440844379	0.866995073891626
0.55473735886107	0.866995073891626
0.555228276877761	0.866995073891626
0.555719194894453	0.866995073891626
0.556210112911144	0.866995073891626
0.556701030927835	0.866995073891626
0.557191948944526	0.866995073891626
0.557682866961217	0.866995073891626
0.558173784977909	0.866995073891626
0.5586647029946	0.866995073891626
0.559155621011291	0.866995073891626
0.559646539027982	0.866995073891626
0.559646539027982	0.87192118226601
0.560137457044674	0.87192118226601
0.560628375061365	0.87192118226601
0.561119293078056	0.87192118226601
0.561610211094747	0.87192118226601
0.562101129111438	0.87192118226601
0.56259204712813	0.87192118226601
0.563082965144821	0.87192118226601
0.563573883161512	0.87192118226601
0.564064801178203	0.87192118226601
0.564555719194894	0.87192118226601
0.565046637211586	0.87192118226601
0.565537555228277	0.87192118226601
0.566028473244968	0.87192118226601
0.566519391261659	0.87192118226601
0.56701030927835	0.87192118226601
0.567501227295042	0.87192118226601
0.567992145311733	0.87192118226601
0.568483063328424	0.87192118226601
0.568973981345115	0.87192118226601
0.569464899361807	0.87192118226601
0.569955817378498	0.87192118226601
0.570446735395189	0.87192118226601
0.57093765341188	0.87192118226601
0.571428571428571	0.87192118226601
0.571919489445263	0.87192118226601
0.572410407461954	0.87192118226601
0.572901325478645	0.87192118226601
0.573392243495336	0.87192118226601
0.573392243495336	0.876847290640394
0.573883161512027	0.876847290640394
0.574374079528719	0.876847290640394
0.57486499754541	0.876847290640394
0.575355915562101	0.876847290640394
0.575846833578792	0.876847290640394
0.576337751595484	0.876847290640394
0.576828669612175	0.876847290640394
0.577319587628866	0.876847290640394
0.577810505645557	0.876847290640394
0.578301423662248	0.876847290640394
0.57879234167894	0.876847290640394
0.579283259695631	0.876847290640394
0.579774177712322	0.876847290640394
0.580265095729013	0.876847290640394
0.580756013745705	0.876847290640394
0.581246931762396	0.876847290640394
0.581737849779087	0.876847290640394
0.582228767795778	0.876847290640394
0.582719685812469	0.876847290640394
0.583210603829161	0.876847290640394
0.583701521845852	0.876847290640394
0.584192439862543	0.876847290640394
0.584683357879234	0.876847290640394
0.585174275895925	0.876847290640394
0.585665193912617	0.876847290640394
0.586156111929308	0.876847290640394
0.586647029945999	0.876847290640394
0.58713794796269	0.876847290640394
0.587628865979381	0.876847290640394
0.588119783996073	0.876847290640394
0.588610702012764	0.876847290640394
0.589101620029455	0.876847290640394
0.589592538046146	0.876847290640394
0.590083456062838	0.876847290640394
0.590083456062838	0.881773399014778
0.590574374079529	0.881773399014778
0.59106529209622	0.881773399014778
0.591556210112911	0.881773399014778
0.592047128129602	0.881773399014778
0.592538046146294	0.881773399014778
0.593028964162985	0.881773399014778
0.593519882179676	0.881773399014778
0.594010800196367	0.881773399014778
0.594501718213058	0.881773399014778
0.59499263622975	0.881773399014778
0.595483554246441	0.881773399014778
0.595974472263132	0.881773399014778
0.596465390279823	0.881773399014778
0.596956308296514	0.881773399014778
0.597447226313206	0.881773399014778
0.597938144329897	0.881773399014778
0.598429062346588	0.881773399014778
0.598919980363279	0.881773399014778
0.599410898379971	0.881773399014778
0.599901816396662	0.881773399014778
0.600392734413353	0.881773399014778
0.600883652430044	0.881773399014778
0.601374570446735	0.881773399014778
0.601865488463427	0.881773399014778
0.602356406480118	0.881773399014778
0.602847324496809	0.881773399014778
0.6033382425135	0.881773399014778
0.603829160530191	0.881773399014778
0.604320078546883	0.881773399014778
0.604810996563574	0.881773399014778
0.605301914580265	0.881773399014778
0.605792832596956	0.881773399014778
0.606283750613647	0.881773399014778
0.606774668630339	0.881773399014778
0.606774668630339	0.886699507389163
0.60726558664703	0.886699507389163
0.607756504663721	0.886699507389163
0.608247422680412	0.886699507389163
0.608738340697104	0.886699507389163
0.609229258713795	0.886699507389163
0.609720176730486	0.886699507389163
0.610211094747177	0.886699507389163
0.610702012763868	0.886699507389163
0.61119293078056	0.886699507389163
0.611683848797251	0.886699507389163
0.612174766813942	0.886699507389163
0.612665684830633	0.886699507389163
0.613156602847325	0.886699507389163
0.613647520864016	0.886699507389163
0.614138438880707	0.886699507389163
0.614629356897398	0.886699507389163
0.615120274914089	0.886699507389163
0.615611192930781	0.886699507389163
0.616102110947472	0.886699507389163
0.616593028964163	0.886699507389163
0.617083946980854	0.886699507389163
0.617574864997545	0.886699507389163
0.618065783014237	0.886699507389163
0.618556701030928	0.886699507389163
0.619047619047619	0.886699507389163
0.61953853706431	0.886699507389163
0.620029455081001	0.886699507389163
0.620520373097693	0.886699507389163
0.621011291114384	0.886699507389163
0.621502209131075	0.886699507389163
0.621993127147766	0.886699507389163
0.622484045164458	0.886699507389163
0.622974963181149	0.886699507389163
0.62346588119784	0.886699507389163
0.623956799214531	0.886699507389163
0.623956799214531	0.891625615763547
0.624447717231222	0.891625615763547
0.624938635247914	0.891625615763547
0.625429553264605	0.891625615763547
0.625920471281296	0.891625615763547
0.626411389297987	0.891625615763547
0.626902307314678	0.891625615763547
0.62739322533137	0.891625615763547
0.627884143348061	0.891625615763547
0.628375061364752	0.891625615763547
0.628865979381443	0.891625615763547
0.629356897398134	0.891625615763547
0.629847815414826	0.891625615763547
0.630338733431517	0.891625615763547
0.630829651448208	0.891625615763547
0.631320569464899	0.891625615763547
0.631811487481591	0.891625615763547
0.632302405498282	0.891625615763547
0.632793323514973	0.891625615763547
0.633284241531664	0.891625615763547
0.633775159548355	0.891625615763547
0.634266077565047	0.891625615763547
0.634756995581738	0.891625615763547
0.635247913598429	0.891625615763547
0.63573883161512	0.891625615763547
0.636229749631811	0.891625615763547
0.636720667648503	0.891625615763547
0.637211585665194	0.891625615763547
0.637702503681885	0.891625615763547
0.638193421698576	0.891625615763547
0.638684339715268	0.891625615763547
0.639175257731959	0.891625615763547
0.63966617574865	0.891625615763547
0.640157093765341	0.891625615763547
0.640648011782032	0.891625615763547
0.641138929798724	0.891625615763547
0.641629847815415	0.891625615763547
0.642120765832106	0.891625615763547
0.642611683848797	0.891625615763547
0.643102601865489	0.891625615763547
0.64359351988218	0.891625615763547
0.644084437898871	0.891625615763547
0.644084437898871	0.896551724137931
0.644575355915562	0.896551724137931
0.645066273932253	0.896551724137931
0.645557191948945	0.896551724137931
0.646048109965636	0.896551724137931
0.646539027982327	0.896551724137931
0.647029945999018	0.896551724137931
0.647520864015709	0.896551724137931
0.648011782032401	0.896551724137931
0.648502700049092	0.896551724137931
0.648993618065783	0.896551724137931
0.649484536082474	0.896551724137931
0.649975454099165	0.896551724137931
0.649975454099165	0.901477832512315
0.650466372115857	0.901477832512315
0.650957290132548	0.901477832512315
0.651448208149239	0.901477832512315
0.65193912616593	0.901477832512315
0.652430044182622	0.901477832512315
0.652920962199313	0.901477832512315
0.653411880216004	0.901477832512315
0.653902798232695	0.901477832512315
0.654393716249386	0.901477832512315
0.654884634266078	0.901477832512315
0.655375552282769	0.901477832512315
0.65586647029946	0.901477832512315
0.656357388316151	0.901477832512315
0.656848306332842	0.901477832512315
0.657339224349534	0.901477832512315
0.657830142366225	0.901477832512315
0.658321060382916	0.901477832512315
0.658811978399607	0.901477832512315
0.659302896416298	0.901477832512315
0.65979381443299	0.901477832512315
0.660284732449681	0.901477832512315
0.660775650466372	0.901477832512315
0.661266568483063	0.901477832512315
0.661757486499755	0.901477832512315
0.662248404516446	0.901477832512315
0.662739322533137	0.901477832512315
0.663230240549828	0.901477832512315
0.663721158566519	0.901477832512315
0.664212076583211	0.901477832512315
0.664702994599902	0.901477832512315
0.665193912616593	0.901477832512315
0.665684830633284	0.901477832512315
0.666175748649975	0.901477832512315
0.666666666666667	0.901477832512315
0.667157584683358	0.901477832512315
0.667648502700049	0.901477832512315
0.66813942071674	0.901477832512315
0.668630338733431	0.901477832512315
0.669121256750123	0.901477832512315
0.669612174766814	0.901477832512315
0.670103092783505	0.901477832512315
0.670594010800196	0.901477832512315
0.671084928816888	0.901477832512315
0.671575846833579	0.901477832512315
0.67206676485027	0.901477832512315
0.672557682866961	0.901477832512315
0.673048600883652	0.901477832512315
0.673539518900344	0.901477832512315
0.674030436917035	0.901477832512315
0.674521354933726	0.901477832512315
0.675012272950417	0.901477832512315
0.675503190967109	0.901477832512315
0.6759941089838	0.901477832512315
0.676485027000491	0.901477832512315
0.676485027000491	0.9064039408867
0.676975945017182	0.9064039408867
0.677466863033873	0.9064039408867
0.677957781050565	0.9064039408867
0.678448699067256	0.9064039408867
0.678939617083947	0.9064039408867
0.679430535100638	0.9064039408867
0.679921453117329	0.9064039408867
0.680412371134021	0.9064039408867
0.680903289150712	0.9064039408867
0.681394207167403	0.9064039408867
0.681885125184094	0.9064039408867
0.681885125184094	0.911330049261084
0.682376043200785	0.911330049261084
0.682866961217477	0.911330049261084
0.683357879234168	0.911330049261084
0.683848797250859	0.911330049261084
0.68433971526755	0.911330049261084
0.684830633284242	0.911330049261084
0.685321551300933	0.911330049261084
0.685812469317624	0.911330049261084
0.686303387334315	0.911330049261084
0.686794305351006	0.911330049261084
0.687285223367698	0.911330049261084
0.687776141384389	0.911330049261084
0.68826705940108	0.911330049261084
0.688757977417771	0.911330049261084
0.689248895434462	0.911330049261084
0.689739813451154	0.911330049261084
0.690230731467845	0.911330049261084
0.690721649484536	0.911330049261084
0.691212567501227	0.911330049261084
0.691703485517918	0.911330049261084
0.69219440353461	0.911330049261084
0.692685321551301	0.911330049261084
0.693667157584683	0.911330049261084
0.694158075601375	0.911330049261084
0.694158075601375	0.916256157635468
0.694648993618066	0.916256157635468
0.695139911634757	0.916256157635468
0.695139911634757	0.921182266009852
0.695630829651448	0.921182266009852
0.696121747668139	0.921182266009852
0.696612665684831	0.921182266009852
0.697103583701522	0.921182266009852
0.697103583701522	0.926108374384236
0.697594501718213	0.926108374384236
0.698085419734904	0.926108374384236
0.698576337751595	0.926108374384236
0.699067255768287	0.926108374384236
0.699558173784978	0.926108374384236
0.700049091801669	0.926108374384236
0.70054000981836	0.926108374384236
0.70054000981836	0.931034482758621
0.701030927835051	0.931034482758621
0.701521845851743	0.931034482758621
0.702012763868434	0.931034482758621
0.702503681885125	0.931034482758621
0.702994599901816	0.931034482758621
0.703485517918508	0.931034482758621
0.703976435935199	0.931034482758621
0.70446735395189	0.931034482758621
0.70446735395189	0.935960591133005
0.704958271968581	0.935960591133005
0.705449189985273	0.935960591133005
0.705940108001964	0.935960591133005
0.705940108001964	0.940886699507389
0.706431026018655	0.940886699507389
0.706921944035346	0.940886699507389
0.707412862052037	0.940886699507389
0.707903780068729	0.940886699507389
0.70839469808542	0.940886699507389
0.708885616102111	0.940886699507389
0.709376534118802	0.940886699507389
0.709867452135493	0.940886699507389
0.710358370152185	0.940886699507389
0.710849288168876	0.940886699507389
0.711340206185567	0.940886699507389
0.711831124202258	0.940886699507389
0.712322042218949	0.940886699507389
0.712812960235641	0.940886699507389
0.713303878252332	0.940886699507389
0.713794796269023	0.940886699507389
0.714285714285714	0.940886699507389
0.714776632302406	0.940886699507389
0.715267550319097	0.940886699507389
0.715758468335788	0.940886699507389
0.716249386352479	0.940886699507389
0.71674030436917	0.940886699507389
0.717231222385862	0.940886699507389
0.717722140402553	0.940886699507389
0.718213058419244	0.940886699507389
0.718703976435935	0.940886699507389
0.719194894452626	0.940886699507389
0.719685812469318	0.940886699507389
0.720176730486009	0.940886699507389
0.7206676485027	0.940886699507389
0.721158566519391	0.940886699507389
0.721649484536082	0.940886699507389
0.722140402552774	0.940886699507389
0.722631320569465	0.940886699507389
0.723122238586156	0.940886699507389
0.723613156602847	0.940886699507389
0.723613156602847	0.945812807881773
0.724104074619539	0.945812807881773
0.72459499263623	0.945812807881773
0.725085910652921	0.945812807881773
0.725576828669612	0.945812807881773
0.726067746686303	0.945812807881773
0.726558664702995	0.945812807881773
0.727049582719686	0.945812807881773
0.727540500736377	0.945812807881773
0.728031418753068	0.945812807881773
0.728522336769759	0.945812807881773
0.729013254786451	0.945812807881773
0.729504172803142	0.945812807881773
0.729995090819833	0.945812807881773
0.730486008836524	0.945812807881773
0.730976926853215	0.945812807881773
0.731467844869907	0.945812807881773
0.731958762886598	0.945812807881773
0.731958762886598	0.950738916256158
0.732449680903289	0.950738916256158
0.73294059891998	0.950738916256158
0.733431516936672	0.950738916256158
0.733922434953363	0.950738916256158
0.734413352970054	0.950738916256158
0.734904270986745	0.950738916256158
0.735395189003436	0.950738916256158
0.735886107020128	0.950738916256158
0.736377025036819	0.950738916256158
0.73686794305351	0.950738916256158
0.737358861070201	0.950738916256158
0.737849779086893	0.950738916256158
0.738340697103584	0.950738916256158
0.738831615120275	0.950738916256158
0.739322533136966	0.950738916256158
0.739813451153657	0.950738916256158
0.740304369170349	0.950738916256158
0.74079528718704	0.950738916256158
0.741286205203731	0.950738916256158
0.741777123220422	0.950738916256158
0.742268041237113	0.950738916256158
0.742758959253805	0.950738916256158
0.743249877270496	0.950738916256158
0.743740795287187	0.950738916256158
0.744231713303878	0.950738916256158
0.744722631320569	0.950738916256158
0.745213549337261	0.950738916256158
0.745704467353952	0.950738916256158
0.746195385370643	0.950738916256158
0.746686303387334	0.950738916256158
0.747177221404026	0.950738916256158
0.747668139420717	0.950738916256158
0.748159057437408	0.950738916256158
0.748649975454099	0.950738916256158
0.74914089347079	0.950738916256158
0.749631811487482	0.950738916256158
0.749631811487482	0.955665024630542
0.750122729504173	0.955665024630542
0.750613647520864	0.955665024630542
0.751104565537555	0.955665024630542
0.751595483554246	0.955665024630542
0.752086401570938	0.955665024630542
0.752577319587629	0.955665024630542
0.75306823760432	0.955665024630542
0.753559155621011	0.955665024630542
0.754050073637702	0.955665024630542
0.754540991654394	0.955665024630542
0.755031909671085	0.955665024630542
0.755522827687776	0.955665024630542
0.756013745704467	0.955665024630542
0.756504663721159	0.955665024630542
0.75699558173785	0.955665024630542
0.757486499754541	0.955665024630542
0.757977417771232	0.955665024630542
0.758468335787923	0.955665024630542
0.758959253804615	0.955665024630542
0.759450171821306	0.955665024630542
0.759941089837997	0.955665024630542
0.760432007854688	0.955665024630542
0.760922925871379	0.955665024630542
0.761413843888071	0.955665024630542
0.761904761904762	0.955665024630542
0.762395679921453	0.955665024630542
0.762886597938144	0.955665024630542
0.763377515954835	0.955665024630542
0.763868433971527	0.955665024630542
0.764359351988218	0.955665024630542
0.764850270004909	0.955665024630542
0.7653411880216	0.955665024630542
0.765832106038292	0.955665024630542
0.766323024054983	0.955665024630542
0.766813942071674	0.955665024630542
0.767304860088365	0.955665024630542
0.767795778105057	0.955665024630542
0.768286696121748	0.955665024630542
0.768777614138439	0.955665024630542
0.76926853215513	0.955665024630542
0.769759450171821	0.955665024630542
0.770250368188513	0.955665024630542
0.770741286205204	0.955665024630542
0.771232204221895	0.955665024630542
0.771723122238586	0.955665024630542
0.772214040255277	0.955665024630542
0.772704958271969	0.955665024630542
0.77319587628866	0.955665024630542
0.773686794305351	0.955665024630542
0.774177712322042	0.955665024630542
0.774668630338733	0.955665024630542
0.775159548355425	0.955665024630542
0.775650466372116	0.955665024630542
0.776141384388807	0.955665024630542
0.776632302405498	0.955665024630542
0.77712322042219	0.955665024630542
0.777614138438881	0.955665024630542
0.778105056455572	0.955665024630542
0.778595974472263	0.955665024630542
0.779086892488954	0.955665024630542
0.779577810505646	0.955665024630542
0.780068728522337	0.955665024630542
0.780559646539028	0.955665024630542
0.781050564555719	0.955665024630542
0.78154148257241	0.955665024630542
0.78154148257241	0.960591133004926
0.782032400589102	0.960591133004926
0.782523318605793	0.960591133004926
0.783014236622484	0.960591133004926
0.783014236622484	0.96551724137931
0.783505154639175	0.96551724137931
0.783996072655866	0.96551724137931
0.784486990672558	0.96551724137931
0.784977908689249	0.96551724137931
0.78546882670594	0.96551724137931
0.785959744722631	0.96551724137931
0.786450662739323	0.96551724137931
0.786941580756014	0.96551724137931
0.787432498772705	0.96551724137931
0.787923416789396	0.96551724137931
0.788414334806087	0.96551724137931
0.788905252822779	0.96551724137931
0.78939617083947	0.96551724137931
0.789887088856161	0.96551724137931
0.790378006872852	0.96551724137931
0.790868924889543	0.96551724137931
0.791359842906235	0.96551724137931
0.791850760922926	0.96551724137931
0.792341678939617	0.96551724137931
0.792832596956308	0.96551724137931
0.793323514972999	0.96551724137931
0.793814432989691	0.96551724137931
0.794305351006382	0.96551724137931
0.794796269023073	0.96551724137931
0.795287187039764	0.96551724137931
0.795778105056456	0.96551724137931
0.796269023073147	0.96551724137931
0.796759941089838	0.96551724137931
0.797250859106529	0.96551724137931
0.79774177712322	0.96551724137931
0.798232695139912	0.96551724137931
0.798723613156603	0.96551724137931
0.799214531173294	0.96551724137931
0.799705449189985	0.96551724137931
0.800196367206677	0.96551724137931
0.800687285223368	0.96551724137931
0.801178203240059	0.96551724137931
0.80166912125675	0.96551724137931
0.802160039273441	0.96551724137931
0.802650957290133	0.96551724137931
0.803141875306824	0.96551724137931
0.803632793323515	0.96551724137931
0.804123711340206	0.96551724137931
0.804614629356897	0.96551724137931
0.805105547373589	0.96551724137931
0.80559646539028	0.96551724137931
0.806087383406971	0.96551724137931
0.806578301423662	0.96551724137931
0.807069219440353	0.96551724137931
0.807560137457045	0.96551724137931
0.808051055473736	0.96551724137931
0.808541973490427	0.96551724137931
0.809032891507118	0.96551724137931
0.80952380952381	0.96551724137931
0.810014727540501	0.96551724137931
0.810505645557192	0.96551724137931
0.810996563573883	0.96551724137931
0.811487481590574	0.96551724137931
0.811978399607266	0.96551724137931
0.812469317623957	0.96551724137931
0.812469317623957	0.970443349753695
0.812960235640648	0.970443349753695
0.813451153657339	0.970443349753695
0.81394207167403	0.970443349753695
0.814432989690722	0.970443349753695
0.814923907707413	0.970443349753695
0.815414825724104	0.970443349753695
0.815905743740795	0.970443349753695
0.816396661757486	0.970443349753695
0.816887579774178	0.970443349753695
0.817378497790869	0.970443349753695
0.81786941580756	0.970443349753695
0.818360333824251	0.970443349753695
0.818851251840943	0.970443349753695
0.819342169857634	0.970443349753695
0.819833087874325	0.970443349753695
0.820324005891016	0.970443349753695
0.820814923907707	0.970443349753695
0.821305841924399	0.970443349753695
0.82179675994109	0.970443349753695
0.822287677957781	0.970443349753695
0.822778595974472	0.970443349753695
0.823269513991163	0.970443349753695
0.823760432007855	0.970443349753695
0.824251350024546	0.970443349753695
0.824742268041237	0.970443349753695
0.825233186057928	0.970443349753695
0.825724104074619	0.970443349753695
0.826215022091311	0.970443349753695
0.826705940108002	0.970443349753695
0.827196858124693	0.970443349753695
0.827196858124693	0.975369458128079
0.827687776141384	0.975369458128079
0.827687776141384	0.980295566502463
0.828178694158076	0.980295566502463
0.828669612174767	0.980295566502463
0.829160530191458	0.980295566502463
0.829651448208149	0.980295566502463
0.83014236622484	0.980295566502463
0.830633284241532	0.980295566502463
0.831124202258223	0.980295566502463
0.831615120274914	0.980295566502463
0.832106038291605	0.980295566502463
0.832596956308297	0.980295566502463
0.833087874324988	0.980295566502463
0.833578792341679	0.980295566502463
0.83406971035837	0.980295566502463
0.834560628375061	0.980295566502463
0.835051546391753	0.980295566502463
0.835542464408444	0.980295566502463
0.836033382425135	0.980295566502463
0.836524300441826	0.980295566502463
0.837015218458517	0.980295566502463
0.837506136475209	0.980295566502463
0.8379970544919	0.980295566502463
0.838487972508591	0.980295566502463
0.838978890525282	0.980295566502463
0.839469808541974	0.980295566502463
0.839960726558665	0.980295566502463
0.840451644575356	0.980295566502463
0.840942562592047	0.980295566502463
0.841433480608738	0.980295566502463
0.84192439862543	0.980295566502463
0.842415316642121	0.980295566502463
0.842906234658812	0.980295566502463
0.843397152675503	0.980295566502463
0.843888070692194	0.980295566502463
0.844378988708886	0.980295566502463
0.844869906725577	0.980295566502463
0.845360824742268	0.980295566502463
0.845851742758959	0.980295566502463
0.84634266077565	0.980295566502463
0.846833578792342	0.980295566502463
0.847324496809033	0.980295566502463
0.847815414825724	0.980295566502463
0.848306332842415	0.980295566502463
0.848797250859107	0.980295566502463
0.849288168875798	0.980295566502463
0.849779086892489	0.980295566502463
0.85027000490918	0.980295566502463
0.850760922925871	0.980295566502463
0.851251840942563	0.980295566502463
0.851742758959254	0.980295566502463
0.852233676975945	0.980295566502463
0.852724594992636	0.980295566502463
0.853215513009327	0.980295566502463
0.853706431026019	0.980295566502463
0.85419734904271	0.980295566502463
0.854688267059401	0.980295566502463
0.855179185076092	0.980295566502463
0.855670103092783	0.980295566502463
0.856161021109475	0.980295566502463
0.856651939126166	0.980295566502463
0.857142857142857	0.980295566502463
0.857633775159548	0.980295566502463
0.85812469317624	0.980295566502463
0.858615611192931	0.980295566502463
0.859106529209622	0.980295566502463
0.859597447226313	0.980295566502463
0.860579283259696	0.980295566502463
0.861070201276387	0.980295566502463
0.861561119293078	0.980295566502463
0.862052037309769	0.980295566502463
0.862542955326461	0.980295566502463
0.863033873343152	0.980295566502463
0.863524791359843	0.980295566502463
0.864015709376534	0.980295566502463
0.864506627393225	0.980295566502463
0.864506627393225	0.985221674876847
0.864997545409917	0.985221674876847
0.865488463426608	0.985221674876847
0.865979381443299	0.985221674876847
0.86647029945999	0.985221674876847
0.866961217476681	0.985221674876847
0.867452135493373	0.985221674876847
0.867943053510064	0.985221674876847
0.868433971526755	0.985221674876847
0.868924889543446	0.985221674876847
0.869415807560137	0.985221674876847
0.869906725576829	0.985221674876847
0.87039764359352	0.985221674876847
0.870888561610211	0.985221674876847
0.871379479626902	0.985221674876847
0.871870397643594	0.985221674876847
0.872361315660285	0.985221674876847
0.872852233676976	0.985221674876847
0.873343151693667	0.985221674876847
0.873834069710358	0.985221674876847
0.87432498772705	0.985221674876847
0.874815905743741	0.985221674876847
0.875306823760432	0.985221674876847
0.875797741777123	0.985221674876847
0.876288659793814	0.985221674876847
0.876779577810506	0.985221674876847
0.877270495827197	0.985221674876847
0.877761413843888	0.985221674876847
0.878252331860579	0.985221674876847
0.87874324987727	0.985221674876847
0.879234167893962	0.985221674876847
0.879725085910653	0.985221674876847
0.880216003927344	0.985221674876847
0.880706921944035	0.985221674876847
0.881197839960727	0.985221674876847
0.881688757977418	0.985221674876847
0.881688757977418	0.990147783251232
0.882179675994109	0.990147783251232
0.8826705940108	0.990147783251232
0.883161512027491	0.990147783251232
0.883652430044183	0.990147783251232
0.884143348060874	0.990147783251232
0.884634266077565	0.990147783251232
0.885125184094256	0.990147783251232
[truncated: 234 more rows]
